# Supplementary material for: Sex Differences in Episodic Memory Variance
Source: Front Psychol. 2020 Apr 17;11:613. doi: 10.3389/fpsyg.2020.00613 (PMC7180222; doi:10.3389/fpsyg.2020.00613)
Supplement: Supplementary file 2 [file Data_Sheet_2.CSV]

Citekey	lnVR (var)	Category	Males	Females	Samples	Effect sizes	Published
ID1549_Abbs2011	0.16 (0.04)	V	27	21	1	1	Y
ID334_Acevedo2010	-0.14 (0.04)	I	26	24	1	1	N
	-0.12 (0.04)	L	26	24	1	3	N
ID6454_Aikins2010	0.26 (0.09)	I	12	12	1	3	N
ID6909_Aine2005	0.96 (0.29)	V	5	4	2	4	N
ID8060_Albus1997	0.13 (0.05)	I	20	20	1	1	Y
	-0.05 (0.05)	Re	20	20	1	1	Y
ID956_Allwood2006	0.09 (0.03)	M	40	41	1	1	N
ID1545_Almela2012	-0.08 (0.02)	V	43	42	1	6	N
ID6465_Amone2011	-0.19 (0.03)	I	32	32	1	3	Y
ID6959_Anderson2004	-0.46 (0.10)	V	12	11	1	1	N
ID786_Anzures2012	0.11 (0.14)	F	8	8	1	1	N
ID3028_Ardila2011	0.03 (0.02)	V	48	59	6	6	Y
ID3124_Areh2011	-0.13 (0.01)	M	119	161	1	1	Y
ID5291_Arentoft2009	-0.34 (0.05)	V	19	21	1	2	N
ID9013_Au2004	0.13 (0.02)	I	44	72	4	24	Y
	0.02 (0.02)	V	44	71	4	36	Y
ID4914_Ayesa-Arriola2014	-0.09 (0.01)	I	97	62	1	1	Y
	0.19 (0.01)	V	97	62	1	3	Y
ID4423_Bacon2009	-0.04 (0.11)	Re	12	9	1	1	N
ID4948_Badcock2011	-0.06 (0.03)	V	51	30	3	12	Y
ID4202_Bangirana2011	-0.04 (0.03)	Re	34	27	1	1	N
ID8094_Banks1987	-0.08 (0.04)	V	23	37	1	2	Y
ID9014_Barker-Collo2010	0.13 (0.06)	V	17	17	1	63	Y
ID6163_Baron2012	0.01 (0.02)	I	67	59	1	1	Y
	0.01 (0.02)	L	67	59	1	1	Y
ID6640_Bearden2006	-0.37 (0.06)	V	15	25	1	5	N
ID1440_Becker2005	0.41 (0.05)	F	16	33	1	12	Y
ID3142_Beinhoff2008	0.19 (0.04)	V	28	23	1	3	Y
ID2870_Bellace2013	-0.27 (0.21)	Re	5	7	1	2	N
	0.15 (0.21)	V	5	7	1	2	N
ID6320_Bengner2006	-0.17 (0.07)	F	17	15	1	2	Y
ID6970_Beydoun2013	0.01 (0.00)	I	937	1228	1	1	Y
	-0.06 (0.00)	V	938	1228	1	2	Y
ID73_Bielak2012	-0.08 (0.00)	V	1142	1204	3	6	N
ID8039_Birenbaum1994	0.03 (0.00)	Re	204	206	1	1	Y
ID5272_Blankevoort2013	-0.01 (0.01)	V	98	122	1	3	Y
ID8115_Bleecker1988	-0.01 (0.01)	V	87	109	1	30	Y
ID5931_Block2009	0.06 (0.03)	M	41	40	1	2	Y
ID995_Boeke2012	0.12 (0.00)	Re	441	449	1	1	N
ID3539_Boeuf-Cazou2011	0.00 (0.00)	V	536	483	1	2	Y
ID10004_Borsch-Supan2016	0.01 (0.00)	V	250	306	55	110	Y
ID10005_Borsch-Supan2016	0.16 (0.07)	V	11	22	65	129	Y
ID10006_Borsch-Supan2016	-0.01 (0.00)	V	616	800	74	148	Y
ID10007_Borsch-Supan2016	0.31 (0.04)	V	19	31	71	142	Y
ID8035_Bowden1989	-1.60 (0.05)	Ro	22	22	1	4	Y
ID6349_Bozikas2010	-0.26 (0.03)	I	31	31	1	1	N
	0.17 (0.03)	V	31	31	1	1	N
ID884_Bracco2011	0.12 (0.03)	I	35	35	1	1	N
	0.02 (0.03)	L	35	35	1	1	N
	0.00 (0.03)	V	35	35	1	1	N
ID8082_Bradbard1983	-0.33 (0.06)	I	18	18	1	12	Y
ID8146_Bradbard1986	-0.19 (0.07)	Re	15	14	2	6	Y
ID6318_Brewster2011	-0.27 (0.03)	F	34	44	2	2	N
ID2122_Brindal2012	-0.22 (0.05)	V	19	21	1	1	Y
ID8075_Bringmann1989	0.13 (0.03)	I	35	30	1	1	Y
ID8119_Brito1998	0.16 (0.08)	I	14	12	17	34	Y
ID601_Brodsky2003	0.00 (0.07)	V	15	16	1	1	Y
ID7211_Bronnick2011	0.06 (0.01)	V	95	85	1	14	N
ID4373_Brooking2012	0.23 (0.15)	I	9	7	5	5	Y
	-0.26 (0.15)	V	9	7	5	10	Y
ID4890_Brown2007	0.10 (0.02)	L	37	78	6	48	N
ID3430_Bruck2009	0.23 (0.04)	Re	32	26	1	15	N
ID6758_Buchanan2008	0.06 (0.11)	I	10	10	1	2	N
	-0.10 (0.05)	Re	20	20	1	6	N
ID5526_Buchmann2008	0.20 (0.06)	I	15	21	1	1	N
	-0.50 (0.06)	V	15	21	1	11	N
ID6295_Bucker2014	-0.01 (0.03)	V	25	39	1	2	Y
ID4704_Burdick2008	0.09 (0.06)	I	24	14	1	2	N
	-0.15 (0.06)	V	24	14	1	4	N
ID8043_Butts1995	0.07 (0.05)	I	20	20	1	2	Y
ID6087_Cadar2012	-0.02 (0.00)	V	490	528	1	1	Y
ID6453_Cahill2001	0.16 (0.10)	M	11	11	1	2	Y
ID7268_Campeanu2013	0.34 (0.21)	Re	4	12	1	4	N
	-0.18 (0.21)	V	4	12	1	4	N
ID6672_Canovas2011	-0.36 (0.11)	L	8	13	1	4	N
ID5673_Cansino2012	0.02 (0.00)	I	750	750	1	1	N
	0.07 (0.00)	L	750	750	1	1	N
ID8139_Carlson1998	-0.08 (0.03)	I	31	41	1	4	Y
	0.37 (0.03)	V	31	41	1	6	Y
ID2892_Carnero-Pardo2012	0.05 (0.01)	I	156	205	1	1	N
ID3044_Carrus2010	0.26 (0.05)	Re	21	25	1	5	Y
ID1293_Casella2012	-0.48 (0.13)	V	8	10	1	1	N
ID4149_Caselli2011	0.16 (0.00)	V	187	434	1	1	Y
ID6371_Cashdan2012	0.13 (0.10)	L	15	9	2	2	N
ID8122_Casiere1996	0.04 (0.05)	M	24	19	1	1	Y
ID4421_Cavalieri2010	0.10 (0.00)	Re	269	318	1	1	N
ID2242_Chai2009	-0.56 (0.04)	Ro	22	25	1	3	N
ID8081_Chaill2001	0.29 (0.10)	M	11	11	1	2	Y
ID7362_Chapman2011	0.01 (0.05)	V	21	21	1	5	N
ID8217_Chavez1982	0.00 (0.04)	Re	26	26	1	1	Y
ID976_Cherney2005	-0.08 (0.05)	I	20	20	4	4	N
ID8157_Cherney1999	0.05 (0.11)	I	10	10	2	13	Y
	-0.24 (0.05)	L	20	20	1	3	Y
ID8065_Chipman1998	-0.08 (0.04)	I	24	24	3	3	Y
	0.16 (0.04)	V	24	24	3	4	Y
ID4987_Choi2005	-0.13 (0.02)	L	50	61	1	3	Y
	0.21 (0.02)	V	50	61	1	1	Y
ID5537_Choi2003	0.11 (0.08)	I	15	13	9	9	Y
	-0.11 (0.08)	L	15	13	9	9	Y
ID8161_Christensen2000	-0.10 (0.02)	V	45	50	4	8	Y
ID1345_Christensen2001	0.00 (0.01)	V	103	96	4	4	Y
ID817_Christensen2004	0.03 (0.00)	F	446	427	1	1	N
	0.63 (0.00)	Re	456	440	1	1	N
	0.13 (0.00)	V	442	425	1	1	N
ID4340_Cinan2007	-0.04 (0.04)	L	24	25	2	2	Y
	-0.01 (0.04)	Re	24	25	1	1	Y
ID8149_Clare2000	0.24 (0.02)	Re	39	71	1	4	Y
	-0.11 (0.02)	Ro	39	71	1	4	Y
ID5871_Cockroft2008	-0.16 (0.03)	V	32	32	1	1	Y
ID8004_Collaer1982	0.25 (0.04)	I	20	30	5	5	Y
ID3121_Colley2002	-0.26 (0.11)	V	10	10	6	6	Y
ID8123_Collie1999	-0.07 (0.02)	V	34	77	2	8	Y
ID4942_Coluccia2011	0.00 (0.01)	I	81	81	4	12	N
	-0.02 (0.01)	V	81	81	4	12	N
ID480_Comijs2010	-0.08 (0.00)	V	551	586	1	2	N
ID5408_Conde-Sala2012	0.05 (0.02)	Re	39	73	1	1	N
ID5323_Corbeil2008	-0.13 (0.04)	V	26	28	1	4	Y
ID1490_Correa2012	1.22 (0.56)	L	2	9	1	1	N
ID7092_Costa2013	0.11 (0.00)	V	241	262	1	2	N
ID8099_Cox1986	0.43 (0.09)	V	12	12	6	6	Y
ID8054_Crook1990	-0.81 (0.03)	L	31	42	5	5	Y
ID8137_Crook1993	-0.30 (0.01)	Ro	64	89	4	8	Y
ID4745_Crotty2012	0.19 (0.02)	I	58	50	1	2	N
ID2966_Cserjesi2012	-0.19 (0.02)	V	58	72	1	3	N
ID8015_Curry1986	0.02 (0.03)	I	35	41	1	3	Y
	0.14 (0.03)	V	35	41	1	6	Y
ID604_Daalman2011	-0.13 (0.02)	I	30	71	1	1	N
	0.25 (0.02)	V	30	71	1	3	N
ID4342_Daprati2013	-0.74 (0.29)	Re	13	3	1	2	N
ID5550_Davey2013	-0.14 (0.02)	I	34	151	1	1	N
ID6060_Davidson2006	-0.13 (0.12)	Re	9	9	6	35	Y
ID1843_deBartolomeis2013	-0.66 (0.28)	V	19	3	1	1	N
ID3056_DeGoede2008	0.00 (0.05)	I	21	21	2	2	Y
	-0.41 (0.05)	L	21	21	2	4	Y
ID8143_DeFries1982	0.04 (0.00)	I	1809	1814	2	4	N
ID1236_Deloire2005	0.00 (0.06)	L	14	30	1	2	N
	0.22 (0.06)	V	14	30	1	3	N
ID3316_denHeijer2003	-0.95 (0.00)	V	202	210	1	1	Y
ID805_Dennett2012	0.15 (0.01)	I	60	93	1	1	Y
ID3009_Dewhurst2012	0.00 (0.02)	V	50	50	1	2	Y
ID5741_Diege2010	-0.12 (0.04)	V	22	44	1	2	N
ID409_Dingwall2010	-0.07 (0.01)	Ro	95	111	1	1	Y
ID8114_Dodrill1979	-0.28 (0.02)	I	47	47	1	1	Y
	0.03 (0.02)	V	47	47	1	1	Y
ID5781_Donovan2014	-0.01 (0.01)	V	110	119	1	1	N
ID2493_Doty2005	0.39 (0.03)	S	30	30	1	1	Y
ID5717_Drakeford2010	0.25 (0.29)	F	3	13	1	1	N
	0.80 (0.29)	V	3	13	1	1	N
ID9017_Duff2010	-0.09 (0.00)	I	300	418	1	1	Y
	0.00 (0.00)	V	300	418	1	5	Y
ID8106_Eals1994	-0.37 (0.05)	I	20	20	2	4	Y
	-0.26 (0.02)	L	41	42	3	6	Y
ID9012_Economou2009	0.06 (0.01)	V	140	182	1	2	Y
ID7426_Economou2006	-0.40 (0.08)	V	11	16	1	9	N
ID6655_Ecuyer-Dab2004	0.03 (0.01)	L	95	121	1	1	Y
ID8076_Edelstein1998	0.00 (0.00)	I	209	300	1	2	Y
	-0.03 (0.00)	V	207	300	1	2	Y
ID4174_Eidelman2012	1.10 (0.16)	V	6	10	2	2	N
ID2622_Elamin2011	0.07 (0.02)	I	55	61	1	2	N
	-0.07 (0.02)	V	55	61	1	4	N
ID8041_Elias1997	0.05 (0.00)	I	742	1063	1	1	Y
	0.01 (0.00)	V	742	1063	1	3	Y
ID9018_Ellis2009	0.10 (0.00)	I	328	440	1	3	Y
	0.00 (0.00)	V	328	440	1	6	Y
ID8138_Ernest1983	0.06 (0.01)	I	72	137	1	1	Y
	0.14 (0.01)	V	72	137	1	1	Y
ID81_Espin2013	-0.29 (0.04)	V	18	44	1	8	N
ID1285_Fein2007	0.19 (0.06)	I	16	23	1	1	Y
	-0.21 (0.06)	V	16	23	1	1	Y
ID1284_Fein2006	-0.14 (0.04)	I	25	23	1	3	Y
	-0.22 (0.04)	V	25	23	1	2	Y
ID6305_Felmingham2012	0.20 (0.05)	I	20	21	1	2	N
ID3153_Ferguson2008	0.15 (0.03)	I	29	43	1	1	Y
ID7226_Ferguson2010	0.04 (0.01)	M	79	133	1	3	N
ID3820_Fernandez-Mendoza2009	-0.10 (0.00)	I	312	396	1	1	N
ID5337_Ferree2009	0.12 (0.10)	M	8	16	2	4	N
ID4940_Fichman2010	0.05 (0.01)	V	65	118	1	2	Y
ID4896_File2001	-0.34 (0.14)	I	8	8	1	1	Y
ID4961_Fillenbaum2011	0.37 (0.04)	I	35	24	2	6	N
ID7141_Findlay2009	-0.24 (0.00)	V	9477	12744	1	2	N
ID760_Fischer2007	-0.06 (0.09)	F	12	12	1	4	Y
ID316_Fiske2007	-0.13 (0.02)	I	73	62	3	3	Y
	0.26 (0.02)	L	73	62	3	3	Y
	0.04 (0.02)	V	73	62	3	3	Y
ID5806_Flegr2012	0.13 (0.01)	L	100	93	1	1	Y
ID6662_Foti2011	-0.17 (0.18)	Ro	6	7	1	3	N
ID2902_Frasson2011	-0.02 (0.01)	I	99	128	1	2	N
ID6488_Fried2008	0.31 (0.15)	M	5	22	12	28	N
ID3385_Friedman2002	-0.41 (0.02)	V	54	57	2	6	Y
ID3126_Frings2006	0.00 (0.11)	M	10	10	1	1	Y
ID78_Friswell2008	0.33 (0.12)	I	9	9	1	4	Y
	0.23 (0.12)	Re	9	9	1	1	Y
	0.36 (0.12)	V	9	9	1	4	Y
ID6055_Fritsch2007	-0.15 (0.01)	V	104	107	1	8	Y
ID4370_Fuentes2012	-0.14 (0.12)	F	6	24	1	1	N
	0.75 (0.12)	V	6	24	1	4	N
ID6526_Fulda2010	-0.44 (0.10)	V	9	14	1	4	N
ID1820_Gale2008	0.19 (0.01)	V	130	111	1	1	N
ID8140_Galea1993	0.04 (0.02)	I	49	48	1	4	Y
	-0.41 (0.04)	Re	24	24	1	1	Y
	-0.49 (0.02)	Ro	49	48	1	1	Y
ID178_Gallagher2007	0.02 (0.11)	I	10	10	6	12	Y
ID6353_Gallagher2006	0.08 (0.07)	L	15	15	5	9	Y
ID3412_Ganguli2009	0.05 (0.00)	I	740	1155	1	2	N
	0.02 (0.00)	V	748	1180	1	2	N
ID179_Gavazzeni2012	0.42 (0.06)	I	15	19	2	8	Y
ID4344_Gedney2004	-0.37 (0.03)	Re	37	30	1	1	Y
ID6725_Gerstorf2006	-0.17 (0.00)	V	258	258	1	2	Y
ID8130_Gibbs1999	-0.46 (0.17)	Ro	8	6	3	3	Y
ID6339_Glaser2012	0.22 (0.06)	I	17	17	1	4	Y
ID3597_Goder2004	0.12 (0.14)	I	10	7	1	1	N
ID7107_Gogos2010	-0.29 (0.05)	I	21	22	1	1	Y
	-0.29 (0.05)	V	21	22	1	5	Y
ID34_Golier2005	-0.19 (0.12)	V	13	7	1	2	Y
ID3694_Gonzales2012	-0.32 (0.04)	I	24	30	1	3	N
	0.34 (0.04)	V	24	30	1	3	N
ID7327_Gow2013	0.09 (0.00)	V	544	543	2	2	N
ID3252_Grabe2006	-0.36 (0.03)	M	36	39	1	3	Y
ID6491_Grabe2011	0.00 (0.01)	M	89	89	2	4	Y
ID1233_Grahn2013	-0.03 (0.08)	V	15	13	1	2	N
ID2621_Grambaite2014	0.49 (0.10)	V	11	12	1	9	N
ID8008_Gruzelier1999	0.09 (0.02)	F	45	50	1	1	Y
	0.25 (0.02)	V	45	50	1	1	Y
ID3059_Guillem2005	0.91 (0.09)	F	16	10	1	2	Y
ID6340_Guillem2009	0.15 (0.12)	F	9	9	1	2	Y
ID978_Gummerum2013	0.11 (0.06)	V	19	19	2	2	N
ID8048_Gupta1996	0.13 (0.05)	V	20	20	2	2	Y
ID9000_Haan2003	0.00 (0.00)	V	355	483	3	3	N
ID754_Hagsand2013	0.02 (0.06)	M	13	29	1	1	N
ID8046_Halpern1985	0.43 (0.02)	V	39	49	2	2	Y
ID5956_Halpern2011	-0.05 (0.04)	I	38	21	1	2	N
	-0.19 (0.04)	V	38	21	1	5	N
ID3029_Han2012	0.01 (0.01)	Re	141	130	1	1	Y
ID8113_Hannay1979	0.37 (0.04)	F	24	24	1	2	Y
ID6405_Harness2008	-0.08 (0.06)	I	18	18	2	2	Y
	0.09 (0.06)	V	18	18	2	2	Y
ID2627_Harrington2013	-0.09 (0.04)	L	21	39	1	2	N
	0.22 (0.03)	V	26	42	1	10	N
ID6173_Hassan2007	0.36 (0.04)	L	40	20	1	4	Y
ID2334_Hassmen2002	-0.30 (0.08)	V	14	14	3	3	Y
ID6418_Haut2006	0.06 (0.04)	F	23	26	2	2	Y
	0.19 (0.04)	V	23	26	2	2	Y
ID3470_Hayden2005	0.06 (0.00)	I	203	282	1	1	N
	-0.09 (0.00)	V	203	282	1	6	N
ID2339_Hazlett2010	0.20 (0.03)	V	35	35	1	3	Y
ID6383_Heller2010	0.04 (0.07)	Re	15	15	3	3	N
ID4783_Hellstrom2008	-0.09 (0.01)	V	108	51	1	5	N
ID4694_Hellvin2012	-0.97 (0.02)	I	48	61	1	1	N
	-0.02 (0.02)	V	49	61	1	4	N
ID6289_Herlitz2006	-0.03 (0.00)	V	194	232	2	2	Y
ID3345_Herold2013	-0.71 (0.11)	V	12	9	1	2	Y
ID2311_Herzmann2012	-0.69 (0.08)	F	13	13	1	4	Y
ID5483_Hirata2009	0.06 (0.00)	I	333	871	1	1	N
ID6233_Hogervorst2004	0.01 (0.01)	I	79	66	1	1	Y
	-0.11 (0.01)	L	79	66	1	1	Y
	0.12 (0.01)	V	79	66	1	3	Y
ID5440_Holsen2008	-0.84 (0.22)	F	5	6	1	1	N
ID6354_Honda2009	0.15 (0.05)	L	20	23	2	4	Y
ID5905_Horgan2009	-0.23 (0.02)	I	44	64	1	1	Y
	0.08 (0.02)	M	44	64	1	1	Y
	-0.22 (0.02)	Re	44	64	1	1	Y
ID3058_Horgan2012	0.00 (0.02)	V	60	64	1	2	Y
ID1333_Huang2008	0.13 (0.04)	Re	21	27	1	1	Y
ID7121_Hubley2010	-0.10 (0.10)	I	7	25	2	4	N
ID3132_Huestegge2012	0.76 (0.06)	I	18	18	1	3	N
ID8080_Hynd1978	-0.18 (0.05)	V	20	20	1	3	Y
ID4134_Hyttinena2010	0.00 (0.01)	V	112	197	1	4	N
ID2264_Iachini2008	0.01 (0.13)	Re	8	9	2	2	Y
ID3069_Iachini2005	-0.20 (0.02)	L	64	64	1	1	Y
ID2113_Iachini2009	-0.45 (0.11)	L	10	10	7	14	N
ID8116_Ionescu2000	-0.43 (0.06)	I	17	20	1	1	Y
	-0.15 (0.06)	V	17	20	1	1	Y
ID6336_Ionescu2002	0.05 (0.01)	I	95	112	1	1	Y
	-0.14 (0.01)	V	95	112	1	1	Y
ID6335_Ionescu2004	-0.20 (0.05)	I	23	23	1	1	Y
	-0.30 (0.05)	V	23	23	1	5	Y
ID4856_Iqbal2009	0.06 (0.14)	I	8	8	2	6	N
	0.75 (0.14)	V	8	8	2	8	N
ID9009_Iverson2014	0.00 (0.02)	I	50	50	1	4	Y
	0.23 (0.02)	V	50	50	1	4	Y
ID8053_James1997	0.13 (0.05)	L	20	20	5	5	Y
ID361_Janowski2012	0.06 (0.04)	I	20	44	1	2	N
	0.18 (0.04)	V	20	44	1	3	N
ID1325_Jehna2011	0.69 (0.20)	V	5	8	1	2	N
ID1895_Jhoo2010	-0.75 (0.17)	V	12	5	1	3	N
ID5769_Jiang2010	-0.42 (0.11)	F	8	13	1	3	N
	2.19 (0.11)	I	8	13	1	6	N
ID8153_Jones1996	0.15 (0.06)	V	18	18	2	6	Y
ID5884_Karadayi2014	0.15 (0.08)	V	10	20	1	6	N
ID2263_Kargopoulos2003	-0.31 (0.07)	F	16	16	1	8	Y
ID4803_Kashyap2013	0.03 (0.02)	I	81	30	1	2	N
	0.37 (0.03)	V	66	20	1	3	N
ID4591_Kawano2013	0.00 (0.04)	V	23	27	1	2	Y
ID9003_Kayser2007	-0.28 (0.05)	V	19	21	1	2	Y
ID4960_Keefe2009	0.29 (0.04)	V	23	26	6	6	Y
ID6332_Keith2009	0.00 (0.00)	F	2179	2470	2	2	Y
	-0.07 (0.00)	I	2219	2428	1	1	Y
	0.04 (0.00)	V	2990	3281	2	2	Y
ID6331_Keith2011	0.03 (0.00)	Re	1300	1300	1	2	Y
ID1240_Kelley2005	1.18 (0.21)	I	5	7	1	2	N
	-0.21 (0.21)	V	5	7	1	6	N
ID8009_Kennet2000	-0.42 (0.03)	V	27	56	9	18	N
ID6330_Kersker2003	0.17 (0.14)	Ro	8	8	3	3	Y
ID4494_Kessels2006	0.15 (0.01)	L	61	100	1	2	N
	-0.10 (0.01)	V	61	100	1	3	N
ID2126_Kim2011	0.30 (0.07)	I	17	15	1	8	Y
ID8070_Kim1999	-0.03 (0.01)	V	181	176	1	1	Y
ID255_Kim2012	-0.11 (0.00)	I	290	485	1	3	N
	-0.05 (0.00)	V	290	485	1	3	N
ID4271_Kim2013	0.18 (0.01)	L	101	129	1	2	N
	-0.02 (0.01)	V	101	129	1	3	N
ID7368_Kimura2002	0.02 (0.02)	V	41	44	1	3	Y
ID6362_Kimura2003	-0.16 (0.04)	V	25	28	1	3	Y
ID4834_Kisser2012	-0.17 (0.08)	I	8	45	1	1	N
	0.06 (0.03)	V	21	94	1	6	N
ID3309_Koenig2013	-1.19 (0.12)	L	7	13	1	2	N
	0.50 (0.12)	V	7	13	1	6	N
ID7307_Koerts2013	0.06 (0.03)	V	32	33	1	3	N
ID656_Komulainen2008	0.06 (0.00)	V	684	705	1	3	N
ID8022_Kovac1974	0.14 (0.02)	I	49	39	4	4	Y
ID10003_Kowal2012	0.00 (0.00)	V	2522	2967	30	60	Y
ID8013_Kramer1997	-0.12 (0.02)	V	66	66	6	42	Y
ID148_Kramer2003	0.14 (0.00)	V	288	285	2	6	Y
ID8066_Kremen1997	0.01 (0.03)	V	28	44	1	2	Y
ID1107_Krohne2008	0.38 (0.02)	I	50	47	1	6	N
ID6925_Kromann2011	-0.30 (0.03)	Re	24	42	2	2	Y
ID6485_Kroneisen2013	-0.21 (0.07)	F	10	52	2	2	N
	0.14 (0.07)	Re	10	52	2	2	N
ID4171_Lachman2010	0.01 (0.01)	V	81	68	1	1	N
ID9001_Lachman2014	-0.09 (0.00)	V	1921	2326	2	2	N
ID778_Laing2011	0.02 (0.01)	V	192	173	1	1	N
ID1667_Lajiness-ONeil2011	-0.33 (0.03)	F	24	41	1	2	N
	-0.10 (0.03)	L	24	41	1	1	N
	-0.28 (0.03)	Re	24	41	1	3	N
	-0.04 (0.03)	V	24	41	1	5	N
ID5302_Lam2008	0.17 (0.00)	I	602	849	1	1	Y
	0.07 (0.00)	V	602	849	1	2	Y
ID8156_Lanca1998	-0.18 (0.11)	I	10	10	4	4	Y
ID8005_Larrabee1993	0.04 (0.01)	F	192	192	5	10	Y
	0.24 (0.01)	V	192	192	5	10	Y
ID6363_Larson2003	0.63 (0.03)	S	33	35	1	2	Y
ID640_Larsson2009	0.19 (0.01)	S	98	104	1	1	Y
ID1222_Latvala2009	-0.11 (0.01)	V	157	248	1	1	N
ID3176_Laukka2013	-0.07 (0.00)	V	1011	1637	1	2	N
ID2879_Laureati2008	-0.19 (0.05)	S	18	24	3	3	Y
ID4325_Lauvsnes2013	-0.33 (0.09)	I	8	33	1	4	Y
	0.22 (0.09)	V	8	33	1	4	Y
ID4300_Lavoie2007	0.01 (0.10)	I	10	12	1	2	N
	-0.53 (0.10)	V	10	12	1	3	N
ID929_Lawrence2008	0.11 (0.04)	F	24	25	11	11	N
ID4946_Lee2002	-0.37 (0.04)	I	28	29	3	54	Y
	-0.04 (0.04)	V	28	29	4	81	Y
ID533_Lee2007	0.13 (0.00)	I	388	744	1	1	N
	0.02 (0.00)	V	388	744	1	3	N
ID4272_Lee2012	-0.20 (0.01)	I	136	283	1	1	N
	0.00 (0.01)	V	136	283	1	3	N
ID338_Lehmann2006	-0.03 (0.00)	I	895	1087	1	1	N
ID2827_Lejbak2008	0.53 (0.05)	L	20	20	1	6	N
ID8024_Lewin2001	-0.11 (0.01)	F	91	94	1	1	Y
	0.02 (0.01)	I	91	94	1	5	Y
	-0.03 (0.01)	L	91	94	1	1	Y
	0.06 (0.01)	Ro	91	94	1	1	Y
ID2575_Leynes2013	-0.40 (0.09)	V	9	22	1	1	N
ID8174_Liben1980	-0.30 (0.08)	I	16	13	1	16	Y
ID4671_Lin2008	0.05 (0.01)	V	79	72	1	3	Y
ID4858_Lin2010	0.05 (0.03)	Re	34	38	1	1	N
	-0.21 (0.03)	V	37	38	1	2	N
ID1227_Lindquist2009	-0.37 (0.38)	I	5	3	1	1	N
	0.40 (0.38)	L	5	3	1	1	N
	1.20 (0.38)	V	5	3	1	2	N
ID5584_Ling2013	0.20 (0.04)	V	25	24	1	10	N
ID2610_Lipton2010	-0.03 (0.01)	V	154	270	1	1	N
ID3343_Lobnig2005	0.21 (0.23)	V	9	4	1	2	N
ID312_LoebachWetherell2002	-0.11 (0.00)	F	288	416	1	1	Y
	0.08 (0.00)	I	288	416	1	1	Y
ID6187_Lombardo2007	0.46 (0.11)	V	23	7	1	4	Y
ID744_Loskutova2009	0.09 (0.02)	V	36	48	1	8	N
ID5650_Lovden2007	-0.07 (0.07)	V	16	16	1	1	Y
ID7336_Loven2012	0.06 (0.04)	F	24	28	1	8	Y
ID4253_Lucas2005	0.05 (0.11)	I	7	17	4	8	N
	0.00 (0.11)	V	7	17	4	8	N
ID5581_Lui2011	-0.97 (0.06)	I	15	20	1	2	N
	-0.24 (0.06)	V	15	20	1	2	N
ID8148_Luszcz1992	-0.07 (0.03)	V	37	34	2	4	Y
ID4924_Luzzi2011	-0.11 (0.01)	I	168	178	1	2	N
ID8052_Lynn1993	-0.01 (0.00)	V	327	273	2	4	Y
ID2370_Maass2011	0.18 (0.01)	I	94	83	1	1	Y
	-0.03 (0.01)	Re	94	83	1	1	Y
	-0.02 (0.01)	V	94	83	1	1	Y
ID1789_Maggi2008	-0.11 (0.00)	V	1186	1452	1	2	Y
ID6739_Maheu2008	-0.08 (0.14)	I	10	7	1	3	N
ID5022_Malaspina2012	0.02 (0.08)	Re	13	14	1	3	Y
ID1803_Malek-Ahmadi2011	-0.05 (0.01)	V	82	101	1	4	N
ID5325_Marchant2010	-0.18 (0.08)	V	15	12	1	1	N
ID3319_Marquie2010	-0.01 (0.00)	V	1644	1554	1	1	N
ID1206_Martin2012	0.01 (0.00)	I	235	186	1	1	N
	0.03 (0.00)	V	241	187	1	3	N
ID150_Martins2005	0.36 (0.00)	L	275	228	1	2	Y
	0.02 (0.00)	V	275	228	1	5	Y
ID3418_Martins2012	0.00 (0.01)	F	71	161	2	2	N
	-0.17 (0.01)	I	71	161	2	4	N
	0.23 (0.01)	V	71	161	2	14	N
ID6847_Maruff2004	-0.06 (0.08)	I	25	10	1	1	N
ID3767_Marx2009	0.18 (0.01)	I	613	55	1	2	N
	-0.10 (0.01)	V	613	55	1	2	N
ID2380_Maseda2013	0.04 (0.19)	I	4	27	1	2	Y
ID397_Mataix-Cols2006	0.07 (0.05)	V	20	20	1	2	Y
ID1355_Mathias2013	0.18 (0.03)	I	34	37	1	3	N
	0.09 (0.03)	V	34	37	1	3	N
ID1525_Matsuoka2012	0.59 (0.11)	V	17	7	1	2	N
ID8121_May1974	-0.26 (0.07)	V	15	15	2	4	Y
ID4007_Maylor2010	0.05 (0.00)	L	418	518	21	21	N
ID6338_McCall2007	-0.20 (0.03)	V	31	46	1	25	Y
ID2598_McFarlane2002	-0.19 (0.02)	M	51	46	2	2	Y
ID8012_McGivern1997	-0.22 (0.02)	I	39	61	5	20	Y
ID8057_McGivern1998	-0.41 (0.03)	I	30	33	1	1	Y
ID7160_McGugin2012	-0.08 (0.01)	F	102	121	1	2	Y
ID8209_McKelvie1987	0.04 (0.04)	F	24	23	1	12	Y
ID8069_McKelvie1993	0.00 (0.07)	F	15	15	2	4	Y
	0.00 (0.07)	I	15	15	2	2	Y
ID8105_McMains1993	0.10 (0.05)	I	33	16	1	1	Y
ID4332_McWiliams2014	0.07 (0.05)	V	18	31	2	24	N
ID7053_Mecklinger2011	-0.46 (0.12)	I	9	9	2	8	N
ID7207_Meekes2013	-0.09 (0.05)	I	16	26	1	1	N
	0.02 (0.05)	V	16	26	1	5	N
ID6134_Mehta2013	-0.06 (0.04)	I	42	18	1	2	Y
	0.44 (0.04)	V	42	18	1	3	Y
ID1086_Meijer2011	0.02 (0.00)	V	267	320	1	3	N
ID1383_Melendes-Moral2010	-0.15 (0.04)	Re	19	41	2	2	Y
ID5896_Mellet2014	0.09 (0.00)	V	213	220	1	1	N
ID4878_Merema2013	0.17 (0.01)	I	62	115	1	3	N
	0.26 (0.01)	V	62	115	1	3	N
ID3692_Mielke2012	0.11 (0.00)	I	265	218	1	2	N
	-0.02 (0.00)	V	265	218	1	4	N
ID8132_Miller1986	0.12 (0.05)	L	23	23	2	2	Y
ID6832_Minett2005	0.11 (0.04)	I	23	37	1	1	N
	-0.18 (0.04)	V	23	37	1	1	N
ID4173_Mizuno2011	0.20 (0.02)	V	55	63	1	2	N
ID4952_Mokri2013	0.45 (0.05)	V	15	36	2	12	Y
ID4943_Morales2010	0.06 (0.00)	V	359	525	1	8	N
ID3230_Morgan2006	0.28 (0.02)	V	63	45	1	3	N
ID2223_Morrens2008	-0.04 (0.13)	V	20	6	1	1	N
ID6278_Mueller2008	0.00 (0.09)	Ro	12	12	1	1	Y
ID4752_Muller2007	-0.53 (0.09)	I	17	10	1	2	N
	-0.09 (0.09)	V	17	10	1	2	N
ID6025_Murre2013	-0.23 (0.01)	L	79	257	14	14	Y
	-0.05 (0.01)	V	137	351	14	70	Y
ID92_Nairne2009	0.16 (0.04)	V	25	25	1	3	Y
ID4864_Narhi2010	-0.21 (0.05)	V	17	31	1	1	N
ID2257_Naveh-Benjamin2011	0.52 (0.08)	V	11	17	4	28	Y
ID207_Ngandu2006	0.03 (0.00)	V	365	627	1	1	N
ID1073_Nieto2012	-0.40 (0.07)	L	17	14	1	2	Y
	0.33 (0.07)	V	17	14	1	9	Y
ID7061_Nobili2010	0.18 (0.10)	V	8	21	1	2	N
ID5239_Novotny2003	0.00 (0.02)	V	46	52	1	1	Y
ID1435_Ohara2006	-0.45 (0.08)	V	10	23	3	3	Y
ID8133_OSullivan1997	0.44 (0.07)	I	13	17	1	2	Y
ID1861_Oberg2002	0.09 (0.03)	S	36	35	1	2	Y
ID3947_Oerbeck2006	0.05 (0.03)	I	26	36	1	2	N
ID7197_Ojeda2010	-0.17 (0.06)	V	34	13	1	2	Y
ID1913_Ostby2012	0.01 (0.02)	I	55	52	1	1	Y
ID4579_OteroDadin2009	-0.21 (0.05)	I	20	19	1	2	Y
	1.29 (0.05)	L	20	19	1	4	Y
	0.45 (0.05)	V	20	19	1	2	Y
ID8025_Ott1993	0.22 (0.07)	I	18	12	1	1	Y
	-0.09 (0.07)	L	18	12	1	1	Y
ID8028_Owen1993	0.00 (0.00)	Re	554	539	3	3	Y
	-0.13 (0.00)	V	554	539	3	3	Y
ID7072_Palmer2013	0.01 (0.02)	F	45	68	2	2	N
ID6650_Palomo2013	-0.02 (0.01)	I	65	114	1	3	N
	0.03 (0.01)	V	64	112	1	5	N
ID716_Parada2011	0.09 (0.03)	V	31	29	2	2	Y
ID2635_Parks2011	0.01 (0.01)	V	70	147	1	1	Y
ID226_Passamonti2011	0.33 (0.18)	V	10	5	1	2	N
ID8031_Pati1990	-0.10 (0.06)	I	18	18	2	4	Y
ID5452_Paul2005	0.23 (0.04)	V	25	25	1	3	Y
ID3610_Pauli2005	0.30 (0.18)	V	5	11	1	2	N
ID5155_Paulo2011	0.04 (0.02)	V	36	106	3	3	N
ID3038_Pauls2013	0.17 (0.01)	Re	87	92	3	6	Y
ID1831_Pavlik2013	0.08 (0.01)	I	63	135	1	2	N
	0.17 (0.01)	V	57	124	1	2	N
ID3551_Payne2006	0.04 (0.08)	Re	17	11	2	8	Y
ID6825_Peavy2012	0.16 (0.15)	V	5	20	1	3	N
ID1228_Pedersen2012	0.07 (0.03)	V	33	39	1	4	N
ID6647_Pena-Casanova2009	0.07 (0.01)	I	137	195	1	3	N
	0.03 (0.01)	V	137	203	1	5	N
ID1331_Perez-Carpinell2008	-0.42 (0.04)	S	25	25	2	120	Y
ID1332_Perez-Carpinell2006	-0.22 (0.04)	S	25	25	1	60	Y
ID8089_Perrig-Chiello2000	0.02 (0.01)	I	109	65	2	2	Y
ID8108_Persinger1995	0.15 (0.05)	V	20	20	1	1	Y
ID8176_Phillips1998	-0.68 (0.07)	V	15	15	2	2	Y
ID4179_Phillips2010	0.15 (0.03)	F	31	31	1	1	N
	0.12 (0.03)	V	31	31	1	5	N
ID6691_Phillips2011	0.12 (0.14)	V	5	28	1	4	N
ID7291_Pickel2009	-0.04 (0.02)	M	31	96	2	4	N
ID8084_Ponton1996	-0.27 (0.03)	I	36	42	4	8	Y
	0.00 (0.03)	V	36	42	4	24	Y
ID8006_Portin1995	0.18 (0.01)	I	104	135	2	2	Y
	-0.03 (0.01)	V	104	135	2	2	Y
ID6274_Postma2003	0.12 (0.03)	I	32	32	1	2	Y
	0.60 (0.03)	L	32	32	1	7	Y
	-0.03 (0.03)	Ro	32	32	1	2	Y
ID3941_Pouliot2005	0.14 (0.02)	Re	60	60	1	1	Y
ID6346_Rahman2005	-0.17 (0.05)	V	19	20	1	2	Y
ID6505_Rahman2003	0.09 (0.02)	I	60	60	1	4	Y
	0.22 (0.02)	L	60	60	1	2	Y
ID6276_Rahman2005	0.50 (0.04)	I	26	26	1	2	Y
	-0.30 (0.04)	L	26	26	1	2	Y
ID4915_Rahman2011	0.37 (0.03)	I	30	30	1	2	Y
	0.46 (0.03)	L	30	30	1	1	Y
ID6504_Rahman2011	0.09 (0.02)	L	70	35	1	3	Y
ID4428_Rapeli2007	-0.49 (0.13)	F	8	9	1	3	N
	0.17 (0.13)	V	8	9	1	2	N
ID358_Rapisarda2013	0.28 (0.02)	L	50	47	3	3	N
	0.14 (0.02)	V	50	47	3	3	N
ID3175_Raz2009	-0.21 (0.01)	Re	64	125	1	2	Y
ID9010_Read2006	0.06 (0.01)	I	104	149	6	6	N
ID3317_Rehmman2006	0.13 (0.02)	F	41	55	2	8	Y
	-0.12 (0.02)	V	41	55	2	2	Y
ID7364_Rehnman2007	-0.09 (0.02)	V	56	55	2	2	Y
ID4441_Reijmer2013	0.10 (0.06)	V	21	14	1	6	N
ID6808_Reis2013	0.05 (0.00)	V	1132	1388	1	1	N
ID3825_Reiswich2012	-0.34 (0.05)	Re	20	27	1	4	N
ID7192_Resmini2012	-0.84 (0.08)	I	9	25	1	2	N
	-0.17 (0.08)	V	9	25	1	5	N
ID4337_Ridout2009	-0.45 (0.21)	F	4	14	1	1	N
ID2341_Rizk-Jackson2006	0.61 (0.08)	F	14	13	1	2	N
	0.32 (0.08)	L	14	13	1	4	N
	-1.07 (0.08)	Ro	14	13	1	1	N
ID8111_Robinson1996	0.06 (0.01)	V	78	61	1	2	Y
ID3556_Romano2014	-0.38 (0.06)	I	18	19	1	1	N
	0.24 (0.06)	V	18	19	1	2	N
ID5224_Rosenbloom2005	0.10 (0.04)	Re	21	29	1	2	Y
ID1965_Rothen2009	-1.15 (0.18)	Re	6	7	1	6	N
ID3065_Rucklidge2006	0.35 (0.03)	I	30	35	1	1	Y
	0.12 (0.03)	L	30	35	1	1	Y
	0.10 (0.03)	Re	30	35	1	1	Y
	0.39 (0.03)	V	30	35	1	2	Y
ID8042_Ruff1988	0.68 (0.06)	V	16	17	4	24	Y
ID4868_Ruffieux2010	-0.16 (0.14)	V	7	10	6	42	N
ID3075_Ruggiero2008	-0.44 (0.03)	Re	30	30	3	3	Y
ID5293_RuizdeAzua2013	0.11 (0.06)	V	23	15	1	2	Y
ID2624_Rupp2006	-0.02 (0.07)	V	16	14	1	3	N
ID3259_Sabia2009	-0.15 (0.00)	V	945	358	5	5	Y
ID8152_Said1990	0.33 (0.04)	V	25	28	1	4	Y
ID3699_Salthouse2007	0.00 (0.01)	F	102	225	1	1	N
	0.18 (0.01)	I	102	225	1	1	N
	-0.10 (0.01)	V	102	225	1	1	N
ID1560_Santos2005	-0.11 (0.02)	I	64	63	1	2	N
ID4515_Santos2013	0.07 (0.00)	V	226	261	1	4	N
ID8034_Savage1992	-0.78 (0.11)	V	10	10	7	65	Y
ID5338_Savaskan2007	-0.03 (0.12)	F	9	9	1	2	N
ID8175_ScanlonJones1984	-0.10 (0.00)	F	234	225	1	1	Y
ID4710_Schaefer2013	0.24 (0.06)	I	17	20	1	1	N
ID5500_Schatz2012	-0.03 (0.00)	I	1426	726	1	4	N
	0.48 (0.00)	Re	1426	726	1	2	N
	0.20 (0.00)	V	1426	726	1	4	N
ID7267_Schirmer2013	0.16 (0.02)	V	48	48	1	1	N
ID5025_Schofield2012	-0.15 (0.09)	V	9	20	1	5	N
ID6240_Schretlen2007	0.16 (0.02)	I	49	48	1	1	N
	-0.06 (0.02)	L	49	48	1	2	N
	0.18 (0.02)	V	49	48	1	3	N
ID8096_Schwartz1991	-0.07 (0.01)	Re	102	102	1	2	Y
ID56_Seasmon2002	-0.20 (0.02)	V	50	50	1	1	Y
ID849_Segalas2010	-0.05 (0.04)	I	31	19	1	5	N
ID4409_Segura2009	0.25 (0.06)	F	18	17	1	1	N
	0.31 (0.06)	V	18	17	1	3	N
ID5716_Serra2010	-0.34 (0.10)	V	12	11	1	14	N
ID8097_Sharps1993	-0.17 (0.14)	L	8	8	2	2	Y
ID7126_Shi2012	-0.03 (0.01)	V	90	156	1	2	N
ID8049_Shichita1986	-0.05 (0.01)	I	145	157	1	1	Y
ID6696_Simons2004	0.33 (0.11)	Re	9	11	3	3	N
	-0.33 (0.11)	V	9	11	3	3	N
ID6243_Skjerve2007	-0.07 (0.03)	I	27	39	1	1	Y
ID1429_Slegers2011	-0.02 (0.00)	V	329	332	2	4	N
ID8045_Slone2000	0.01 (0.02)	F	35	94	1	8	Y
ID6769_Smeets2006	0.32 (0.07)	V	14	15	1	2	Y
ID1536_Smith2011	-0.04 (0.06)	V	14	26	1	1	N
ID1291_Smith2010	0.18 (0.04)	Re	33	25	1	1	Y
ID8011_Smits1997	-0.48 (0.02)	V	52	48	1	2	Y
ID3202_Snitz2009	-0.08 (0.00)	I	1650	1413	1	2	N
	-0.08 (0.00)	V	1649	1418	1	11	N
ID4969_Snitz2010	-0.02 (0.00)	Re	743	1178	1	4	N
ID1719_Soares2012	-1.64 (0.01)	I	107	195	1	5	N
ID8083_Sobal1977	-0.02 (0.02)	V	48	48	1	2	Y
ID881_Soderlund2006	0.03 (0.01)	V	75	83	8	8	N
ID7204_Solowij2011	-0.02 (0.04)	V	18	44	1	11	N
ID6315_Sommer2013	0.13 (0.01)	F	171	189	2	7	N
ID3773_Song2012	0.43 (0.04)	V	26	26	1	5	N
ID10002_Sonnega2014	-0.10 (0.00)	V	6514	7592	3	6	Y
ID5315_Sosa2009	-0.05 (0.00)	V	933	1688	11	22	Y
ID6373_Spiers2008	0.11 (0.05)	L	20	20	1	1	Y
ID103_Squeglia2011	-0.18 (0.04)	I	31	24	1	1	Y
ID4672_Staresina2005	-0.21 (0.12)	V	9	10	1	4	Y
ID418_Stein2012	-0.13 (0.00)	V	191	391	4	12	Y
ID10001_Steptoe2013	-0.07 (0.00)	V	476	589	17	34	Y
ID1202_Stewart2001	0.00 (0.01)	V	123	162	1	2	Y
ID2791_Stijntjes2013	-0.11 (0.00)	I	247	253	1	5	N
ID8090_Stumpf1998	-0.07 (0.00)	I	730	553	5	5	Y
ID8164_Stumpf1994	0.03 (0.00)	I	30709	22523	2	2	Y
	-0.05 (0.00)	V	30709	22523	2	2	Y
ID4809_Su2007	0.29 (0.06)	I	16	21	1	1	N
ID6890_Sunderaraman2013	-0.16 (0.03)	V	26	36	2	2	Y
ID8131_Sung1981	-0.04 (0.00)	Re	464	545	1	1	Y
ID2726_Susilo2013	0.00 (0.00)	F	936	1095	1	1	N
	-0.04 (0.00)	I	936	1095	1	1	N
	0.02 (0.00)	V	936	1095	1	1	N
ID337_Swan2005	0.18 (0.01)	V	196	60	1	4	N
ID6786_Takei2009	-0.38 (0.11)	V	23	7	1	2	Y
ID3505_Tamm2013	0.38 (0.12)	V	14	7	1	4	N
ID8030_Temple1993	0.27 (0.02)	F	64	64	1	1	Y
	0.14 (0.02)	V	64	64	1	1	Y
ID5057_Terry2013	0.12 (0.08)	Re	10	19	1	1	N
	0.31 (0.08)	V	10	19	1	1	N
ID467_Thomson2005	0.08 (0.00)	V	222	310	1	2	N
ID9002_Timothy2014	0.09 (0.00)	V	485	821	3	9	Y
ID1512_Tippet2009	0.29 (0.09)	I	12	12	1	2	Y
ID6532_Toomela2012	0.08 (0.02)	V	80	55	1	2	N
ID2224_Torrent2011	-0.03 (0.07)	V	13	22	1	6	N
ID1106_Torres2013	-0.05 (0.07)	V	14	15	1	2	N
ID2824_Tottenham2003	-0.17 (0.03)	L	31	31	1	1	Y
ID5936_Townes2008	0.03 (0.01)	V	113	95	2	4	Y
ID5051_Trachtenberg2005	-0.04 (0.00)	V	1202	1134	2	2	Y
ID8093_Trahan1990	-0.14 (0.01)	I	70	70	1	4	Y
	0.09 (0.01)	V	70	70	1	4	Y
ID5044_Unsworth2010	0.00 (0.01)	I	64	101	1	1	N
	0.06 (0.01)	L	64	101	1	1	N
	-0.20 (0.01)	Re	64	101	1	2	N
	-0.15 (0.01)	V	64	101	1	5	N
ID6169_Unterhalter2007	-0.36 (0.05)	V	20	20	1	6	Y
ID3662_Unwerzagt2011	0.14 (0.01)	V	74	107	1	3	N
ID3323_Uttner2011	0.58 (0.15)	I	8	7	1	3	N
	1.02 (0.15)	V	8	7	1	7	N
ID8086_Vakil1997	-0.30 (0.02)	V	57	60	6	54	Y
ID4944_Vakil2010	-0.15 (0.02)	V	51	49	16	16	Y
ID1110_Valis2011	0.21 (0.21)	I	7	5	1	3	N
	1.10 (0.22)	V	6	5	1	1	N
ID8100_vanBoxtel1996	0.23 (0.03)	V	40	40	1	1	Y
ID1209_vanderWerf2012	-0.02 (0.00)	V	275	347	1	3	N
ID548_vanExel2002	-0.02 (0.01)	V	80	187	2	4	Y
ID1218_vanHooren2007	0.00 (0.00)	V	292	286	1	1	Y
ID3842_vanOostrom2012	-0.03 (0.00)	V	181	323	1	1	N
ID5648_Vanhoutte2012	0.05 (0.11)	V	10	10	1	1	N
ID6350_Vaskinn2011	0.08 (0.01)	V	182	158	1	1	Y
ID962_Veena2010	0.06 (0.00)	Re	261	281	1	1	N
ID5822_Veena2014	0.06 (0.00)	V	261	279	1	1	Y
ID2194_Venter2004	0.02 (0.01)	M	60	80	4	4	Y
ID4432_Venter2005	-0.06 (0.01)	M	112	96	2	2	Y
ID1254_Verbaam2007	0.40 (0.03)	V	42	33	1	1	N
ID4621_Vilberg2012	-0.13 (0.13)	Re	8	10	1	2	N
	-0.21 (0.13)	V	8	10	1	1	N
ID8144_Villardita1981	0.20 (0.02)	L	68	54	1	2	Y
	0.38 (0.02)	V	68	54	1	1	Y
ID8141_Vitulli1994	0.25 (0.04)	Re	19	36	2	6	Y
ID1964_Volz-Sidiropoulou2011	-0.19 (0.03)	V	40	40	1	3	Y
ID4697_Wagner2012	-0.03 (0.00)	V	497	758	1	6	N
ID5072_Wagovich2012	0.39 (0.16)	V	6	10	1	3	N
ID3404_Wahlin2006	-0.11 (0.01)	V	146	240	1	2	N
ID3086_Waldstein2004	0.28 (0.04)	I	30	26	1	2	Y
	-0.26 (0.04)	V	30	26	1	2	Y
ID5780_Walhovd2006	0.52 (0.03)	V	31	40	1	4	N
ID2170_Wang2012	0.00 (0.03)	F	37	37	1	12	Y
ID3007_Wang2013	-0.03 (0.02)	F	45	48	1	6	N
ID3008_Wang2009	0.22 (0.11)	I	10	10	2	4	Y
	0.00 (0.11)	Re	10	10	2	4	Y
ID3081_Wang2010	-0.14 (0.04)	Re	26	26	3	6	Y
	-0.25 (0.04)	V	26	26	3	6	Y
ID4011_Wang2013	0.06 (0.00)	V	744	719	1	3	N
ID9005_Weintraub2009	0.00 (0.00)	V	3154	6345	1	2	Y
ID6416_Weirich2011	-0.16 (0.06)	F	17	19	1	15	N
ID6258_Weiss2006	0.24 (0.03)	V	40	40	1	3	Y
ID4262_WessonAshford2014	-0.04 (0.00)	I	272	596	1	1	N
ID2989_West2002	0.24 (0.03)	L	37	43	2	2	Y
ID6631_Wicks2009	-0.09 (0.07)	I	22	13	1	1	N
	-0.99 (0.07)	V	22	13	1	1	N
ID2578_Widmann2012	0.14 (0.07)	I	14	17	1	2	Y
	0.29 (0.07)	M	14	17	1	3	Y
	0.32 (0.07)	Re	14	17	1	2	Y
	0.35 (0.07)	Ro	14	17	1	2	Y
	0.16 (0.07)	V	14	17	1	2	Y
ID8158_Wiebe1980	0.11 (0.01)	I	100	100	1	1	Y
	0.02 (0.01)	V	100	100	1	2	Y
ID8129_Wiederholt1993	0.08 (0.03)	I	19	79	4	16	Y
	0.11 (0.03)	V	19	79	4	8	Y
ID7156_Wilhelm2007	-0.06 (0.03)	I	28	36	2	24	N
ID1224_Wingbermuhle2012	-0.68 (0.05)	I	17	25	1	2	N
	-0.27 (0.05)	V	17	25	1	2	N
ID4871_Woicik2009	-0.31 (0.06)	V	45	11	1	8	N
ID5875_Wolf2001	0.09 (0.07)	V	25	11	1	1	Y
ID7305_Wolff2013	-0.15 (0.04)	F	28	28	1	4	Y
ID1242_Woo2012	-0.03 (0.01)	I	111	79	1	1	N
	-0.02 (0.01)	V	111	79	1	3	N
ID6328_Woolley2010	-0.15 (0.10)	Ro	11	11	1	2	N
ID6523_Xu2011	-0.04 (0.00)	V	6798	18168	1	4	N
ID4947_Yang2012	0.03 (0.00)	V	837	989	1	3	N
ID3068_YangZhang2012	-0.26 (0.01)	Re	170	95	2	4	Y
ID4820_Ye2012	-0.06 (0.00)	I	244	684	1	3	N
	-0.08 (0.00)	V	244	683	1	3	N
ID8074_Young1979	-0.69 (0.14)	I	8	8	2	2	Y
	0.78 (0.14)	V	8	8	2	2	Y
ID8027_Youngjohn1991	-0.11 (0.00)	V	689	845	1	7	Y
ID3349_Ystad2009	0.00 (0.03)	V	26	60	2	4	Y
ID1123_Yurgelun-Todd2003	0.26 (0.06)	I	13	24	1	1	Y
ID714_Zahodne2014	0.03 (0.00)	V	328	726	1	3	N
ID1231_Zanello2006	-0.63 (0.11)	V	9	11	1	1	N
ID3512_Zehnder2009	-0.09 (0.01)	V	136	88	1	6	N
ID3949_Zhang2010	-0.15 (0.11)	I	10	10	1	8	N
ID3232_Zhang2012	-0.34 (0.19)	I	21	4	1	1	N
ID5630_Zhong2014	-0.25 (0.00)	V	593	786	1	1	N
ID5362_Zoladz2013	-0.23 (0.05)	V	18	30	1	3	N
