# Supplementary material for: Sex Differences in Episodic Memory Variance
Source: Front Psychol. 2020 Apr 17;11:613. doi: 10.3389/fpsyg.2020.00613 (PMC7180222; doi:10.3389/fpsyg.2020.00613)
Supplement: Supplementary file 3 [file Data_Sheet_3.ZIP]

Archive with 3 entries (2 files):
- Studies_included_in_analyses.bib
- __MACOSX/
- __MACOSX/._Studies_included_in_analyses.bib
