# Supplementary material for: Sex Differences in Episodic Memory Variance
Source: Front Psychol. 2020 Apr 17;11:613. doi: 10.3389/fpsyg.2020.00613 (PMC7180222; doi:10.3389/fpsyg.2020.00613)
Supplement: Supplementary file 3 [file Data_Sheet_3.ZIP › Studies_included_in_analyses.bib]

@article{ID34_Golier2005,
	author = {Golier, J. A. and Yehuda, R. and De Santi, S. and Segal, S. and Dolan, S. and de Leon, M. J. },
	journal = {Psychiatry Research: Neuroimaging},
	title = {Absence of hippocampal differences in survivors of the {N}azi {H}olocaust with and without posttraumatic stress disorder},
	year = {2005},
	volume = {139},
	pages = {53-64},
	doi = {10.1016/j.pscychresns.2005.02.007},
	options = {extsym={*}},
	keywords = {IncludedDirectly},
}

@article{ID56_Seasmon2002,
	author = {Seasmon, J. G. and Guerry, J. D. and Marsh, G. P. and Tracy, M. C. },
	journal = {Psychological Reports},
	title = {Accurate and false recalls in the {D}eese/{R}oediger and {McDermott} procedure: {A} methodological note on sex of participant},
	year = {2002},
	volume = {91},
	pages = {423-428},
	doi = {10.2466/pr0.2002.91.2.423},
	options = {extsym={*}},
	keywords = {IncludedDirectly},
}

@article{ID73_Bielak2012,
	author = {Bielak, A. M. and Anstey, K J. and Christensen, H. and Windsor, T. D. },
	journal = {Psychology and Aging},
	title = {Activity Engagement Is Related to Level, but Not Change in Cognitive Ability Across Adulthood},
	year = {2012},
	volume = {27(1)},
	pages = {219–228},
	doi = {10.1037/a0024667},
	options = {extsym={**}},
	keywords = {IncludedFromMail},
}

@article{ID78_Friswell2008,
	author = {Friswell, J. and Phillips, C. and Holding, J. and Morgan, C. J. A. and Brandner, B. and Curran, H. V. },
	journal = {Psycopharmacology},
	title = {Acute effects of opioids on memory functions of healthy men and women},
	year = {2008},
	volume = {198},
	pages = {243-250},
	doi = {0.1007/s00213-008-1123-x},
	options = {extsym={*}},
	keywords = {IncludedDirectly},
}

@article{ID81_Espin2013,
	author = {Espin, L. and Almela, M. and Hildago, V. and Villada, C. and Salvador, A. and Gomez-Amor, J. },
	journal = {Hormones and Behavior},
	title = {Acute pre-learning stress and declarative memory: {I}mpact of sex, cortisol response and menstrual cycle phase},
	year = {2013},
	volume = {63},
	pages = {759-765},
	doi = {10.1016/j.yhbeh.2013.03.013},
	options = {extsym={**}},
	keywords = {IncludedFromMail},
}

@article{ID92_Nairne2009,
	author = {Nairne, J. S. and Pandeirada, J. N. S. and Gregory, K. J. and Van Arsdall,J. E. },
	journal = {Psychological Science},
	title = {Adaptive Memory: {F}itness Relevance and the Hunter-Gatherer Mind},
	year = {2009},
	volume = {20},
	pages = {740-746},
	doi = {10.1111/j.1467-9280.2009.02356.x},
	options = {extsym={*}},
	keywords = {IncludedDirectly},
}

@article{ID103_Squeglia2011,
	author = {Squeglia, Lindsay M and Schweinsburg, Alecia Dager and Pulido, Carmen and Trapert, Susan F},
	journal = {Alcoholism: Clinical and Experimental Research},
	title = {Adolescent Binge Drinking Linked to Abnormal Spatial Working Memory Brain Activation: {D}ifferential Gender Effects},
	year = {2011},
	volume = {35(10)},
	pages = {1831-1841},
	doi = {10.1111/j.1530-0277.2011.01527.x},
	options = {extsym={*}},
	keywords = {IncludedDirectly},
}

@article{ID148_Kramer2003,
	author = {Kramer, Joel H. And Yaffe, Kristine and Lengenfelder, Jeanne and Delis, Dean C. },
	journal = {Journal of the International Neuropsychological Society},
	title = {Age and gender interactions on verbal memory performance},
	year = {2003},
	volume = {9},
	pages = {97-102},
	doi = {10.10170S1355617703910113},
	options = {extsym={*}},
	keywords = {IncludedDirectly},
}

@article{ID150_Martins2005,
	author = {Martins, I. P. and Castro-Caldas, Alexandre and Townes, D. Brenda and Ferreira, Goretty and Rodrigues, Pedro and Marques, Susana and Rosebaum, Gail and Benton, S. Tonya and Leitao, Jorge and Derouen, Timothy},
	journal = {International Journal of Neuroscience},
	title = {Age and sex differences in neurobehavioral performance: {A} study of {P}ortugese elementary school children.},
	year = {2005},
	volume = {115(12)},
	pages = {1687-1709},
	doi = {doi:10.1080/00207450590958556},
	options = {extsym={*}},
	keywords = {IncludedDirectly},
}

@article{ID178_Gallagher2007,
	author = {Gallagher, Colin and Burke, Teresa},
	journal = {British Journal of Clinical Psychology},
	title = {Age, gender and {IQ} effects on the {R}ey-{O}sterrieth {C}omplex {F}igure {T}est},
	year = {2007},
	volume = {46(1)},
	pages = {35-45},
	doi = {10.1348/014466506X106047},
	options = {extsym={*}},
	keywords = {IncludedDirectly},
}

@article{ID179_Gavazzeni2012,
	author = {Gavazzeni, Joachim and Andersson, Tom and Bäckman, Lars and Wiens, Stefan and Fischer, Håkan},
	journal = {Psychology and Aging},
	title = {Age, Gender, and Arousal in Recognition of Negative and Neutral Pictures 1 Year Later},
	year = {2012},
	volume = {27(4)},
	pages = {1039-1052},
	doi = {10.1037/a0027946},
	options = {extsym={*}},
	keywords = {IncludedDirectly},
}

@article{ID207_Ngandu2006,
	author = {Ngandu, Tiia and Helkala, Eeva-Liisa and Soininen, Hilkka and Winblad, Bengt and Tuomilehto, Jakko and Nissinen, Aulikki and Kivipelto, Miia},
	journal = {Dementia and Geriatric Cognitive Disorders},
	title = {Alcohol Drinking and Cognitive Function: {F}indings from the {C}ardiovascular {R}isk {F}actors {A}ging and {D}ementia ({CAIDE}) {S}tudy},
	year = {2006},
	volume = {23(3)},
	pages = {140-149},
	doi = {10.1159/000097995},
	options = {extsym={**}},
	keywords = {IncludedFromMail},
}

@article{ID226_Passamonti2011,
	author = {Passamonti, L. And Novellino, F. And Cerasa, A. And Chiriaco, C. And Rocca, F. And Matina, M. S. and Fera, F. And Quattrone, A. },
	journal = {Brain},
	title = {Altered cortical-cerebellar circuits during verbal working memory in essential tremor},
	year = {2011},
	volume = {134(Pt 8)},
	pages = {2274-2286},
	doi = {10.1093/brain/awr164},
	options = {extsym={**}},
	keywords = {IncludedFromMail},
}

@article{ID255_Kim2012,
	author = {Kim, Eosu and Lee, Sung Hee and Lee, Kang Soo and Cheong, Hae-Kwan and Namkoong, Kee and Hong, Chang Hyung and Oh, Byoung Hoon},
	journal = {Psychoneuroendocrinology},
	title = {{AMPK} \textgamma2 subunit gene {PRKAG2} polymorphism associated with cognitive impairment as well as diabetes in old age},
	year = {2012},
	volume = {37(3)},
	pages = {358-365},
	doi = {doi:10.1016/j.psyneuen.2011.07.005},
	options = {extsym={**}},
	keywords = {IncludedFromMail},
}

@article{ID312_LoebachWetherell2002,
	author = {Loebach Wetherell, Julie and Reynolds, Chandra A. And Gatz, Margaret and Pedersen, Nancy L. },
	journal = {Psychological sciences},
	title = {Anxiety, Cognitive Performance, and Cognitive Decline in Normal Aging},
	year = {2002},
	volume = {57B(3)},
	pages = {246-255},
	options = {extsym={*}},
	keywords = {IncludedDirectly},
}

@article{ID316_Fiske2007,
	author = {Fiske, A. and Gatz, M. },
	journal = {Aging, Neuropsychology, and Cognition},
	title = {The {A}partment {T}est: {V}alidity of a Memory Measure},
	year = {2007},
	volume = {14},
	pages = {441–461},
	doi = {10.1080/13825580600611294},
	options = {extsym={*}},
	keywords = {IncludedDirectly},
}

@article{ID334_Acevedo2010,
	author = {Acevedo, S. F. and Piper, B. J. and Craytor, T. S. B. and Raber, J. },
	journal = {Pediatric Research},
	title = {Apolipoprotein {E4} and Sex Affect Neurobehavioral Performance in Primary School Children},
	year = {2010},
	volume = {67(3)},
	pages = {293-299},
	doi = {10.1203/PDR.0b013e3181cb8e68},
	options = {extsym={**}},
	keywords = {IncludedFromMail},
}

@article{ID337_Swan2005,
	author = {Swan, G. E. and Lessov-Schlaggar, C. N. and Carmelli, D. and Schellenberg, G. D. and La Rue, A. },
	journal = {Journal of Geriatric Psychiatry and Neurology},
	title = {Apolipoprotein {E} \textepsilon4 and Change in Cognitive Functioning in Community-Dwelling Older Adults},
	year = {2005},
	volume = {18},
	pages = {196-201},
	doi = {10.1177/0891988705281864},
	options = {extsym={**}},
	keywords = {IncludedFromMail},
}

@article{ID338_Lehmann2006,
	author = {Lehmann, D. J. and Refsum, H. and Nurk, E. and Warden, D. R. and Tell, G. S. and Vollset, G. E. and Engedal, K. and Nygaard, H. A. and Smith, A. D. },
	journal = {The Journal of Neurology, Neurosurgery, and Psychiatry},
	title = {Apolipoprotein {E} \textepsilon4 and impaired episodic memory in community-dwelling elderly people: {A} marked sex difference. {T}he {H}ordaland {H}ealth {S}tudy},
	year = {2006},
	volume = {77},
	pages = {902–908},
	doi = {10.1136/jnnp.2005.077818},
	options = {extsym={**}},
	keywords = {IncludedFromMail},
}

@article{ID358_Rapisarda2013,
	author = {Rapisarda, A. and Lim, T. F. and Lim, M. And Collinson, S. L. and Kraus, M. S. and Keefe, R. S. E. },
	journal = {The Clinical Neuropsychologist},
	title = {Applicability of the {MATRICS} {C}onsensus {C}ognitive {B}attery in {S}ingapore},
	year = {2013},
	volume = {27(3)},
	pages = {455-469},
	doi = {10.1080/13854046.2012.762120},
	options = {extsym={**}},
	keywords = {IncludedFromMail},
}

@article{ID361_Janowski2012,
	author = {Janowski, K. and Gustaw, K. and Kasprowicz, M. },
	journal = {Archives of Medical Science},
	title = {Application of {C}hoynowski's {M}emory {S}cale in assessment of patients with dementia},
	year = {2012},
	volume = {8(1)},
	pages = {130-137},
	doi = {10.5114/aoms.2012.27293},
	options = {extsym={**}},
	keywords = {IncludedFromMail},
}

@article{ID397_Mataix-Cols2006,
	author = {Mataix-Cols, D. and Rahman, Q. and Spiller, M. And Alonso, P. M. and Pifarreé, J. and Menchón, J. M. and Velljo, J. },
	journal = {Applied Neuropsychology},
	title = {Are There Sex Differences in Neuropsychological Functions Among Patients With Obsessive-Compulsive Disorder?},
	year = {2006},
	volume = {13(1)},
	pages = {42-50},
	doi = {10.1207/s15324826an1301_6},
	options = {extsym={*}},
	keywords = {IncludedDirectly},
}

@article{ID409_Dingwall2010,
	author = {Dingwall, Kylie M. And Lewis, Matthew S. And Maruff, Paul and Cairney, Sheree},
	journal = {Australian and New Zealand Journal of Psychiatry},
	title = {Assesing cognition following petrol sniffing for indigenous {A}ustralians},
	year = {2010},
	volume = {44(7)},
	pages = {631-639},
	doi = {10.3109/00048671003627405},
	options = {extsym={*}},
	keywords = {IncludedDirectly},
}

@article{ID418_Stein2012,
	author = {Stein, J. and Luppa, M. and Luck, T. and Maier, W. and Wagner, M. and Daerr, M. and van den Bussche, H. and Zimmermann, T. and Köhler, M. and Bickel, H. and Mösch, E. and Weyerer, S. and Kaufeler, T. and Pentzek, M. and Wiese, B. and Wollny, A. and König, H. and Riedel-Heller, S. G. },
	journal = {Amrican Journal of Geratric Psychiatry},
	title = {The Assessment of Changes in Cognitive Functioning: {A}ge-, Education-, and Gender-Specific Reliable Change Indices for Older Adults Tested on the {CERAD}-{NP} Battery: {R}esults of the {G}erman {S}tudy on {A}geing, {C}ognition, and {D}ementia in {P}rimary {C}are {P}atients ({AgeCoDe})},
	year = {2012},
	volume = {20:1},
	pages = {84-97},
	doi = {10.1097/JGP.0b013e318209dd08},
	options = {extsym={*}},
	keywords = {IncludedDirectly},
}

@article{ID467_Thomson2005,
	author = {Thomson, P. A. and Harris, S. E. and Starr, J. M. and Whalley, L. J. and Porteous, D. J. and Deary, I. J. },
	journal = {Neuroscience Letters},
	title = {Association between genotype at an exonic {SNP} in {DISC1} and normal cognitive aging},
	year = {2005},
	volume = {389},
	pages = {41-45},
	doi = {10.1016/j.neulet.2005.07.004},
	options = {extsym={**}},
	keywords = {IncludedFromMail},
}

@article{ID480_Comijs2010,
	author = {Comijs, H. C. and Gerritsen, L. and Penninx, B. W. and Bremmer, M. A. and Deeg, D. J. and Geerlings, M. I. },
	journal = {American Journal of Geriatric Psychiatry},
	title = {The Association Between Serum Cortisol and Cognitive Decline in Older Persons},
	year = {2010},
	volume = {18(1)},
	pages = {42-50},
	doi = {10.1097/JGP.0b013e3181b970ae},
	options = {extsym={**}},
	keywords = {IncludedFromMail},
}

@article{ID533_Lee2007,
	author = {Lee, B. K. and Glass, T. A. and McAtee, M. J. and Wand, G. S. and Bandeen-Roche, K. and Bolla, K. I. and Schwartz, B. I. },
	journal = {Archives of General Psychiatry},
	title = {Associations of Salivary Cortisol With Cognitive Function
in the {B}altimore Memory Study},
	year = {2007},
	volume = {64(7)},
	pages = {810-818},
	doi = {10.1001/archpsyc.64.7.810},
	options = {extsym={**}},
	keywords = {IncludedFromMail},
}

@article{ID548_vanExel2002,
	author = {van Exel, E. And Gussekloo, J. And Houx, P. And de Craen, A. J. M. And Macfarlane, P. W. And Bootsma-van der Wiel, A. and Blauw, G. J. And Westendorp, R. J. J. },
	journal = {Atherosclerosis},
	title = {Atherosclerosis and cognitive impairment are linked in the elderly. The {L}eiden 85-plus {S}tudy},
	year = {2002},
	volume = {165},
	pages = {353-359},
	options = {extsym={*}},
	keywords = {IncludedDirectly},
}

@article{ID601_Brodsky2003,
	author = {Brodsky, Martin B. and Mc{N}eil, Malcolm M. And Doyle, Patrick J. And Fossett, Tepanata R. D. And Timm, Neil H. And Park, Grace H. },
	journal = {Journal of Speech, Language and Hearing Research},
	title = {Auditory Serial Position Effects in Story Retelling for Non-Brain-Injured Participants and Persons With Aphasia},
	year = {2003},
	volume = {46},
	pages = {1124-1137},
	doi = {10.1044/1092-4388(2003/088)},
	options = {extsym={*}},
	keywords = {IncludedDirectly},
}

@article{ID604_Daalman2011,
	author = {Daalman, K. and van Zandvoort, M. and Bootsman, F. and Boks, M. and Kahn, R. and Sommer, I. },
	journal = {Schizophrenia Research},
	title = {Auditory verbal hallucinations and cognitive functioning in healthy individuals},
	year = {2011},
	volume = {132},
	pages = {203–207},
	doi = {10.1016/j.schres.2011.07.013},
	options = {extsym={**}},
	keywords = {IncludedFromMail},
}

@article{ID640_Larsson2009,
	author = {Larsson, Maria and Öberg-Blåvarg, Cristina and Jönsson, Fredrik U. },
	journal = {Experimental Psychology},
	title = {Bad odors stick better than good ones},
	year = {2009},
	volume = {56(6)},
	pages = {375-380},
	doi = {10.1027/1618-3169.56.6.375},
	options = {extsym={*}},
	keywords = {IncludedDirectly},
}

@article{ID656_Komulainen2008,
	author = {Komulainen, P. and Pedersen, M. and Hänninen, T. and Kivipelto, M. and Hassinen, M. and Bruunsgaard, H. And Rauramaa, T. H. and Pedersen, B. K. and Lakka, T. A. and Rauramaa, R. },
	journal = {Neurobiology of Learning and Memory},
	title = {{BDNF} is a novel marker of cognitive function in ageing women: {T}he {DR}'s {EXTRA} {S}tudy},
	year = {2008},
	volume = {90},
	pages = {596-603},
	doi = {10.1016/j.nlm.2008.07.014},
	options = {extsym={**}},
	keywords = {IncludedFromMail},
}

@article{ID714_Zahodne2014,
	author = {Zahodne, L. B. S. and Farrell, P. W. and Stern, M. T. and Manly, J. J. },
	journal = {Neuropsychology},
	title = {Bilingualism Does Not Alter Cognitive Decline or Dementia Risk Among {S}panish-Speaking Immigrants},
	year = {2014},
	volume = {28(2)},
	pages = {248-246},
	doi = {10.1037/neu0000014},
	options = {extsym={**}},
	keywords = {IncludedFromMail},
}

@article{ID716_Parada2011,
	author = {Parada, Maria and Corral, Montserrat and Caamano-Isorna, Francisco and Mota, Nayara and Crego, Alberto and Holguin, Socorro Rodriguez and Cadaveira, Fernando},
	journal = {Alcoholism: Clinical and Experimental Research},
	title = {Binge drinking and declarative memory in university students},
	year = {2011},
	volume = {35(8)},
	pages = {1475-1484},
	doi = {10.1111/j.1530-0277.2011.01484.x},
	options = {extsym={*}},
	keywords = {IncludedDirectly},
}

@article{ID744_Loskutova2009,
	author = {Loskutova, Natalia AND Honea, Robyn A. AND Viboni, Eric D. AND Brooks, William M. AND Burns, Jeffrey M. },
	journal = {Journal of Alzheimer's Disease},
	title = {Bone Density and Brain Atrophy in Early {A}lzheimer's Disease},
	year = {2009},
	volume = {18},
	pages = {777-785},
	doi = {10.3233/JAD-2009-1185},
	options = {extsym={**}},
	keywords = {IncludedFromMail},
}

@article{ID754_Hagsand2013,
	author = {Hagsand, A. And Roos af Hjelmsäter, E. And Granhag, P. A. And Fahlke, C. And Söderpalm-Gordh, A. },
	journal = {Scandinavian Journal of Psychology},
	title = {Bottled memories: {O}n how alcohol affects eyewitness recall},
	year = {2013},
	volume = {54},
	pages = {188-195},
	doi = {10.1111/sjop.12035},
	options = {extsym={**}},
	keywords = {IncludedFromMail},
}

@article{ID760_Fischer2007,
	author = {Fischer, H. and Sandblom, J. and Nyberg, L. and Herlitz, A. and Bäckman, L. },
	journal = {Emotion},
	title = {Brain activation while forming memories of fearful and neutral faces in women and men},
	year = {2007},
	volume = {7(4)},
	pages = {767-773},
	doi = {10.1037/1528-3542.7.4.767},
	options = {extsym={*}},
	keywords = {IncludedDirectly},
}

@article{ID778_Laing2011,
	author = {Laing, K. R. And Mitchell, D. And Wersching, H. And Czira, M. E. And Berger, K. And Baune, B. T. },
	journal = {AGE},
	title = {Brain-derived neurotrophic factor ({BDNF}) gene: {A} gender-specific role in cognitive function during normal cognitive aging of the {MEMO}-{S}tudy?},
	year = {2011},
	volume = {34},
	pages = {1011-1022},
	doi = {10.1007/s11357-011-9275-8},
	options = {extsym={**}},
	keywords = {IncludedFromMail},
}

@article{ID786_Anzures2012,
	author = {Anzures, Gizelle and Wheeler, Andrea and Quinn, Paul C. and Pascalis, Olivier and Slater, Alan M. and Heron-Delaney, Michelle and Tanaka, James W. and Lee, Kang},
	journal = {Journal of Experimental Child Psychology},
	title = {Brief daily exposures to {A}sian females reverses perceptual narrowing for {A}sian faces in {C}aucasian infants},
	year = {2012},
	volume = {112(4)},
	pages = {484-495},
	doi = {10.1016/j.jecp.2012.04.005},
	options = {extsym={**}},
	keywords = {IncludedFromMail},
}

@article{ID805_Dennett2012,
	author = {Dennett, Hugh W. And McKone, Elinor and Tavashmi, Raka and Hall, Ashleigh and Pidcock, Madeleine and Edwards, Mark and Duchaine, Bradley},
	journal = {Behavior Research Methods},
	title = {The {C}ambridge {C}ar {M}emory {T}est: {A} task matched in format to the Cambridge Face Memory Test, with norms, reliability, sex differences, dissociations from face memory, and expertise effects},
	year = {2012},
	volume = {44(2)},
	pages = {587-605},
	doi = {10.3758/s13428-011-0160-2},
	options = {extsym={*}},
	keywords = {IncludedDirectly},
}

@article{ID817_Christensen2004,
	author = {Christensen, H. and Mackinnon, Andrew and Jorm, Anthony F. and Korten, Ailsa and Jacomb, Patricia and Hofer, Scott M. And Henderson, Scott},
	journal = {Aging, Neuropsychology, and Cognition: A Journal on Normal and Dysfunctional Development},
	title = {The {C}anberra {L}ongitudinal {S}tudy: {D}esign, Aims, Methodology, Outcomes and Recent Empirical Investigations},
	year = {2004},
	volume = {11(2-3)},
	pages = {169-195},
	doi = {10.1080/13825580490511053},
	options = {extsym={**}},
	keywords = {IncludedFromMail},
}

@article{ID849_Segalas2010,
	author = {Segalàs, Cinto AND Alonso, Pino AND Labad, Javier AND Real, Eva AND Pertusa, Alberto AND Jaurrieta, Nuria AND Jiménez-Murcia, Susana AND Menchón, José Manuel AND Vellejo, Julio},
	journal = {Comprehensive Psychiatry},
	title = {A case-control study of sex differences in strategic processing and episodic memory in obsessive-compulsive disorder},
	year = {2010},
	volume = {51},
	pages = {303-311},
	doi = {10.1016/j.comppsych.2009.05.008},
	options = {extsym={**}},
	keywords = {IncludedFromMail},
}

@article{ID881_Soderlund2006,
	author = {Söderlund, Hedvig and Nilsson, Lars-Göran and Berger, Klaus and Breteler, Monique M. And Dufouil, Carole and Fuhrer, Rebecca and Giampaoli, Simona and Hofman, Albert and Pajak, Andrzej and de Ridder, Maria and Sans, Susana and Schmidt, Reinhold and Launer, Lenore J. },
	journal = {Neurobiology of Aging},
	title = {Cerebral changes on {MRI} and cognitive function: {T}he {CASCADE} study},
	year = {2006},
	volume = {27},
	pages = {16-23},
	doi = {10.1016/j.neurobiolaging.2004.12.008},
	options = {extsym={**}},
	keywords = {IncludedFromMail},
}

@article{ID884_Bracco2011,
	author = {Bracco, Laura and Bessi, Velentina and Alari, Fabiana and Sforza, Angela and Barilaro, Alessandro and Marinoni, Marinella},
	journal = {Cortex},
	title = {Cerebral hemodynamic lateralization during memory tasks as assessed by functional transcranial Doppler ({fTCD}) sonography: {E}ffects of gender and healthy aging},
	year = {2011},
	volume = {47},
	pages = {750-758},
	doi = {10.1016/j.cortex.2010.03.007},
	options = {extsym={**}},
	keywords = {IncludedFromMail},
}

@article{ID929_Lawrence2008,
	author = {Lawrence, K. AND Bernstein, D. AND Pearson, R. AND Mandy, W. AND Campbell, R. AND Skuse, D. },
	journal = {Journal of Neuropsychology},
	title = {Changing abilities in recognition of unfamiliar face photographs through childhood and adolescence: {P}erformance on a test of non-verbal immediate memory ({W}arrington {RMF}) from 6 to 16 years},
	year = {2008},
	volume = {2},
	pages = {27-45},
	doi = {10.1348/174866407X231074},
	options = {extsym={**}},
	keywords = {IncludedFromMail},
}

@article{ID956_Allwood2006,
	author = {Allwood, Carl Martin and Granhag, Pär Anders and Jonsson, Anna-Carin},
	journal = {Scandinavian Journal of Psychology},
	title = {Child witnesses' metamemory realism},
	year = {2006},
	volume = {47},
	pages = {461-470},
	doi = {10.1111/j.1467-9459.2006.00530.x},
	options = {extsym={**}},
	keywords = {IncludedFromMail},
}

@article{ID962_Veena2010,
	author = {Veena, S. R. and Krishnaveni, G. V. And Srinivasan, K. And Kurpad, A. V and Muthayya, S. And Hill, J. C and Kiran, K. N and Fall, C. H. D. },
	journal = {Diabetologia},
	title = {Childhood cognitive ability: {R}elationship to gestational diabetes mellitus in {I}ndia},
	year = {2010},
	volume = {53},
	pages = {2134-2138},
	doi = {10.1007/s00125-010-1847-0},
	options = {extsym={**}},
	keywords = {IncludedFromMail},
}

@article{ID976_Cherney2005,
	author = {Cherney, I. D. },
	journal = {Indand and Child Development},
	title = {Children's and Adults' Recall of Sex- Stereotyped Toy Pictures: {E}ffects of Presentation and Memory Task},
	year = {2005},
	volume = {14},
	pages = {11-27},
	doi = {10.1002/icd.372},
	options = {extsym={**}},
	keywords = {IncludedFromMail},
}

@article{ID978_Gummerum2013,
	author = {Gummerum, Michaela and Leman, Patrick J. And Hollins, Tara S. },
	journal = {British Journal of Developmental Psychology},
	title = {Children's collaborative recall of shared and unshared information},
	year = {2013},
	volume = {31},
	pages = {302-317},
	doi = {10.1111/bjdp.12006},
	options = {extsym={**}},
	keywords = {IncludedFromMail},
}

@article{ID995_Boeke2012,
	author = {Boeke, Caroline E. And Gillman, Matthew W. And Hughes, Michael D. And Rifas-Shiman, Sheryl L. And Villamor, Eduardo and Oken, Emily},
	journal = {American Journal of Epidemiology},
	title = {Choline Intake During Pregnancy and Child Cognition at Age 7 Years},
	year = {2012},
	volume = {177(12)},
	pages = {1338-1347},
	doi = {10.1093/aje/kws395},
	options = {extsym={**}},
	keywords = {IncludedFromMail},
}

@article{ID1073_Nieto2012,
	author = {Nieto, A. and Correia, R. and de Nóbrega, E. and Montón, F. and Hess, S. and Barroso, J. },
	journal = {Cerebellum},
	title = {Cognition in {F}riedreich Ataxia},
	year = {2012},
	volume = {11},
	pages = {834–844},
	doi = {10.1007/s12311-012-0363-9},
	options = {extsym={*}},
	keywords = {IncludedDirectly},
}

@article{ID1086_Meijer2011,
	author = {Meijer, J. , and Simons, C. J. P. , and Quee, P. J. , and Verweij, K. },
	journal = {Acta Psychiatrica Scandinavica},
	title = {Cognitive alterations in patients with non-affective psychotic disorder and their unaffected siblings and parents},
	year = {2011},
	volume = {125},
	pages = {66-76},
	doi = {10.1111/j.1600-0447.2011.01777.x},
	options = {extsym={**}},
	keywords = {IncludedFromMail},
}

@article{ID1106_Torres2013,
	author = {Torres, D. S. and Abrantes, J. and Brandão-Mello, C. E. },
	journal = {Metabolic Brain Disease},
	title = {Cognitive assessment of patients with minimal hepatic encephalopathy in {B}razil},
	year = {2013},
	volume = {28(3)},
	pages = {473-483},
	doi = {10.1007/s11011-013-9405-3},
	options = {extsym={**}},
	keywords = {IncludedFromMail},
}

@article{ID1107_Krohne2008,
	author = {Krohne, Heinz Walter and Hock, Michael},
	journal = {Journal of Research in Personality},
	title = {Cognitive avoidance, positive affect, and gender as predictors of the processing of aversive information},
	year = {2008},
	volume = {42(6)},
	pages = {1572-1584},
	doi = {10.1016/j.jrp.2008.07.015},
	options = {extsym={**}},
	keywords = {IncludedFromMail},
}

@article{ID1110_Valis2011,
	author = {Valis, Martin and Masopust, Jiri and Bazant, Jan and Rihova, Zuzana and Kalnicka, Dita and Urban, Ales and Zumrova, Alena and Hort, Jakub},
	journal = {Neuroendocrinology Letters},
	title = {Cognitive changes in spinocerebellar ataxia type 2},
	year = {2011},
	volume = {32(3)},
	pages = {354-359},
	options = {extsym={**}},
	keywords = {IncludedFromMail},
}

@article{ID1123_Yurgelun-Todd2003,
	author = {Yurgelun-Todd, Deborah A. and Killgore, William D. S. and Cintron, Christina B. },
	journal = {Perceptual and Motor Skills},
	title = {Cognitive Correlates of Medial Temporal Lobe Development Across Adolescence: {A} Magnetic Resonance Imaging Study},
	year = {2003},
	volume = {96(1)},
	pages = {3-17},
	doi = {10.2466/pms.2003.96.1.3},
	options = {extsym={*}},
	keywords = {IncludedDirectly},
}

@article{ID1202_Stewart2001,
	author = {Stewart, R. And Richards, M. And Brayne, C. And Mann, A. },
	journal = {International Journal of Geriatric Psychiatry},
	title = {Cognitive Function in {UK}-community dwelling {A}frican {C}aribbean elders: {N}ormative data for a test battery},
	year = {2001},
	volume = {16(5)},
	pages = {518-527},
	doi = {10.1002/gps.384},
	options = {extsym={*}},
	keywords = {IncludedDirectly},
}

@article{ID1206_Martin2012,
	author = {Martin, K. L. And Blizzard, L. And Wood, A. G. And Srikanth, V. And Thomson, R. And Sanders, L. M. And Callisaya, M. L. },
	journal = {Journals of Gerontology},
	title = {Cognitive Function, Gait, and Gait Variability in Older People: {A} Population-Based Study},
	year = {2012},
	volume = {68(6)},
	pages = {726-732},
	doi = {10.1093/gerona/gls224},
	options = {extsym={**}},
	keywords = {IncludedFromMail},
}

@article{ID1209_vanderWerf2012,
	author = {van der Werf, M and Köhler, S and Verkaaik, M and Verhey, F and van Os, J},
	journal = {Acta Psychiatrica Scandinavia},
	title = {Cognitive functioning and age at onset in non-affective psychotic disorder},
	year = {2012},
	volume = {126(4)},
	pages = {274-281},
	doi = {10.1111/j.1600-0447.2012.01873.x},
	options = {extsym={**}},
	keywords = {IncludedFromMail},
}

@article{ID1218_vanHooren2007,
	author = {van Hooren, S. A. H. And Valentijn, A. M. And Bosma, H. And Ponds, R. W. H. M. And van Boxtel, M. P. J. And Jolles, J. },
	journal = {Aging, Neuropsychology and Cognition},
	title = {Cognitive Functioning in Healthy Older Adults Aged 64-81: {A} Cohort Study into the Effects of Age, Sex and Education},
	year = {2007},
	volume = {14(1)},
	pages = {40-54},
	doi = {10.1080/138255890969483},
	options = {extsym={*}},
	keywords = {IncludedDirectly},
}

@article{ID1222_Latvala2009,
	author = {Latvala, Antti AND Casteneda, Anu E. AND Perälä, Jonna AND Saarni, Samuli I. AND Aalto-Setälä, Terhi AND Lönnqvist, Jouko AND Kaprio, Jaakko AND Suvisaari, Jaana AND Tuulio-Henriksson, Annamari},
	journal = {Addiction},
	title = {Cognitive functioning in substance abuse and dependence: {A} popuation-based study of young adults},
	year = {2009},
	volume = {104},
	pages = {1558-1568},
	doi = {10.1111/j.1360-0443.2009.02656.x},
	options = {extsym={**}},
	keywords = {IncludedFromMail},
}

@article{ID1224_Wingbermuhle2012,
	author = {Wingbermühle, E. And Roelofs, R. L. And van der Burgt, I. And Souren, P. M. and Verhoeven, W. M. A. And Kessels, R. P. C. And Egger, J. I. M. },
	journal = {Genes, Brain and Behavior},
	title = {Cognitive functioning of adults with {N}oonan syndrome: {A} case-control study},
	year = {2012},
	volume = {11(7)},
	pages = {785-793},
	doi = {10.1111/j.1601-183X.2012.00821.x},
	options = {extsym={**}},
	keywords = {IncludedFromMail},
}

@article{ID1227_Lindquist2009,
	author = {Lindquist, Barbro and Uvebrant, Paul and Rehn, Eva and Carlsson, Göran},
	journal = {Child's Nervous System},
	title = {Cognitive functions in children with myelomeningocele without hydrocephalus},
	year = {2009},
	volume = {25(8)},
	pages = {969-975},
	doi = {10.1007/s00381-009-0843-5},
	options = {extsym={**}},
	keywords = {IncludedFromMail},
}

@article{ID1228_Pedersen2012,
	author = {Pedersen, M. And Pedersen, K. K. And Bruunsgaard, H. And Krabbe, K. S. And Thomsen, C. And Faerch, K. And Pedersen, B. K. And Mortensen, E. L. },
	journal = {P{L}oS ONE},
	title = {Cognitive Functions in Middle Aged Individuals Are Related to Metabolic Disturbances and Aerobic Capacity: {A} Cross-Sectional Study},
	year = {2012},
	volume = {7(12)},
	pages = {1-7},
	doi = {10.1371/journal.pone.0051132},
	options = {extsym={**}},
	keywords = {IncludedFromMail},
}

@article{ID1231_Zanello2006,
	author = {Zanello, Adriano and Perrig, Lisa and Huguelet, Philippe},
	journal = {Psychiatry Research},
	title = {Cognitive functions related to interpersonal problem-solving skills in schizophrenic patients compared with health subjects},
	year = {2006},
	volume = {142(1)},
	pages = {67-78},
	doi = {10.1016/j.psychres.2003.07.009},
	options = {extsym={**}},
	keywords = {IncludedFromMail},
}

@article{ID1233_Grahn2013,
	author = {Grahn, A. And Nilsson, S. And Nordlund, A. And Lindén, T. And Studahl, M. },
	journal = {Journal of Neurology},
	title = {Cognitive impairment 3 years after neurological {V}aricella-zoster virus infection: {A} long-term case control study},
	year = {2013},
	volume = {260(11)},
	pages = {2761-2769},
	doi = {10.1007/s00415-013-7057-1},
	options = {extsym={**}},
	keywords = {IncludedFromMail},
}

@article{ID1236_Deloire2005,
	author = {Deloire, M. S. A. And Salort, E. And Bonnet, M. And Arimone, Y. And Boudineau, M. And Amieva, H. And Barroso, B. And Ouallet J. -C. And Pachai, C. And Petry, K. G. And Dousset, V. And Fabrigoule, C. And Brochet, B. },
	journal = {Journal of Neurology, Neurosurgery \& Psychiatry},
	title = {Cognitive impairment as marker of diffuse brain abnormalities in early relapsing remitting multiple sclerosis},
	year = {2005},
	volume = {76(4)},
	pages = {519-526},
	doi = {10.1136/jnnp.2004.045872},
	options = {extsym={**}},
	keywords = {IncludedFromMail},
}

@article{ID1240_Kelley2005,
	author = {Kelley, Brendan J. And Yeager, Kenneth R. And Pepper, Tom H. And Beversdorf, David Q. },
	journal = {Cognitive and Behavioral Neurology},
	title = {Cognitive Impairment in Acute Cocaine Withdrawal},
	year = {2005},
	volume = {18(2)},
	pages = {108-112},
	options = {extsym={**}},
	keywords = {IncludedFromMail},
}

@article{ID1242_Woo2012,
	author = {Woo, S. J. And Park, K. H. And Ahn, J. And Choe, J. Y. And Jeong, H. And Han, J. W. And Kim, T. H. And Kim, K. W. },
	journal = {Ophthalmology},
	title = {Cognitive Impairment in Age-related Macular Degeneration and Geographic Atrophy},
	year = {2012},
	volume = {119(10)},
	pages = {2094-2101},
	doi = {10.1016/j.ophtha.2012.04.026},
	options = {extsym={**}},
	keywords = {IncludedFromMail},
}

@article{ID1254_Verbaam2007,
	author = {Verbaam, D. And Marinus, J. And Visser, M. And van Rooden, S. M. And Stiggelbout, A. M. And Middelkoop, H. A. M. And van Hilten, J. J. },
	journal = {Journal of Neurology, Neurosurgery \& Psychiatry},
	title = {Cognitive Impairment in {P}arkinson's Disease},
	year = {2007},
	volume = {78(11)},
	pages = {1182-1187},
	doi = {10.1136/jnnp.2006.112367},
	options = {extsym={**}},
	keywords = {IncludedFromMail},
}

@article{ID1284_Fein2006,
	author = {Fein, George and Torres, Jennifer and Price, Leonard J. And Di Sclafani, Victoria},
	journal = {Alcoholism: Clinical and Experimental Research},
	title = {Cognitive Performance in Long-Term Abstinent Alcoholic Individuals},
	year = {2006},
	volume = {30(9)},
	pages = {1538-1544},
	doi = {10.1111/j.1530-0277.2006.00185.x},
	options = {extsym={*}},
	keywords = {IncludedDirectly},
}

@article{ID1285_Fein2007,
	author = {Fein, George and McGillivray, Shannon},
	journal = {Alcoholism: Clinical and Experimental Research},
	title = {Cognitive Performance in Long-Term Abstint Elderly Alcoholics},
	year = {2007},
	volume = {31(11)},
	pages = {1788-1799},
	doi = {10.1111/j.1530-0277.2006.00185.x},
	options = {extsym={*}},
	keywords = {IncludedDirectly},
}

@article{ID1291_Smith2010,
	author = {Smith, Stan and Fein, George},
	journal = {Alcoholism: Clinical and Experimental Research},
	title = {Cognitive Performance in Treatment-Naïve Active Alcoholics},
	year = {2010},
	volume = {34(12)},
	pages = {2097-2105},
	doi = {10.1111/j.1530-0277.2010.01306.x},
	options = {extsym={*}},
	keywords = {IncludedDirectly},
}

@article{ID1293_Casella2012,
	author = {Casella, S. And Zanini, B. And Lanzarotto, F. And Ricci, C. And Marengoni, A. And Romanelli, G. And Lanzini, A. },
	journal = {Digestive and Liver Disease},
	title = {Cognitive performance is impaired in coeliac patients on gluten free diet: {A} case-control study in patients older than 65 years of age},
	year = {2012},
	volume = {44(9)},
	pages = {729-735},
	doi = {10.1016/j.dld.2012.03.008},
	options = {extsym={**}},
	keywords = {IncludedFromMail},
}

@article{ID1325_Jehna2011,
	author = {Jehna, Margit and Langkammer, Christian and Wallner-Blazek, Mirja and Neuper, Christa and Loitfelder, Marisa and Ropele, Stefan and Fuchs, Siegrid and Khalil, Michael and Pluta-Fuerst, Aga and Fazekas, Franz and Enzinger, Christian},
	journal = {Brain Imaging and Behavior},
	title = {Cognitively preserved {MS} patients demonstrate functional differences in processing neutral and emotional faces},
	year = {2011},
	volume = {5(4)},
	pages = {241-251},
	doi = {10.1007/s11682-011-9128-1.},
	options = {extsym={**}},
	keywords = {IncludedFromMail},
}

@article{ID1331_Perez-Carpinell2008,
	author = {Pérez-Carpinell, Joaquin and Camps, Vincente J. And Trottini, Mario},
	journal = {COLOR research and application},
	title = {Color Memory in Children},
	year = {2008},
	volume = {33(5)},
	pages = {872-380},
	doi = {10.1002/col.20433},
	options = {extsym={*}},
	keywords = {IncludedDirectly},
}

@article{ID1332_Perez-Carpinell2006,
	author = {Pérez-Carpinell, Joaquin and Camps, Vincente J. And Trottini, Mario and Perez-Baylach, Carmen M. },
	journal = {COLOR research and application},
	title = {Color Memory in Elderly Adults},
	year = {2006},
	volume = {31},
	pages = {458-467},
	doi = {10.1002/col.20258},
	options = {extsym={*}},
	keywords = {IncludedDirectly},
}

@article{ID1333_Huang2008,
	author = {Huang, Kuo-Chen and Lin, Chin-Chiuan and Chiang, Shu-Ying},
	journal = {Perceptual \& Motor Skills},
	title = {Color preference and familiarity in performance on brand logo recall},
	year = {2008},
	volume = {107(2)},
	pages = {587-596},
	doi = {10.2466/PMS.107.6.587-596},
	options = {extsym={*}},
	keywords = {IncludedDirectly},
}

@article{ID1345_Christensen2001,
	author = {Christensen, H. and Mackinnon, Andrew J. And Korten, Ailsa and Jorm, Anthony F},
	journal = {Psychology and Aging},
	title = {The ``common cause hypothesis'' of cognitive aging: {E}vidence for not only a common factor but also specific associations of age with vision and grip strength in a cross-sectional analysis},
	year = {2001},
	volume = {16(4)},
	pages = {588-599},
	doi = {10.1037/0882-7974.16.4.588},
	options = {extsym={*}},
	keywords = {IncludedDirectly},
}

@article{ID1355_Mathias2013,
	author = {Mathias, J. L. And Dennington, V. And Bowden, S. C. And Bigler, E. D. },
	journal = {Brain Injury},
	title = {Community versus orthopaedic controls in traumatic brain injury research: {H}ow comparable are they?},
	year = {2013},
	volume = {27 (7-8)},
	pages = {887-895},
	doi = {10.3109/02699052.2013.793398},
	options = {extsym={**}},
	keywords = {IncludedFromMail},
}

@article{ID1383_Melendes-Moral2010,
	author = {Meléndes-Moral, Juan Carlos and Tomas, José M. And Blasco-Bataller, Sonia and Olivier, Amparo and Navarro, Esperanza},
	journal = {Aging, Neuropsychology and Cognition},
	title = {Comparison Between {S}panish Young and Elderly People Evaluated Using {R}ivermead {B}ehavioural {M}emory {T}est},
	year = {2010},
	volume = {17},
	pages = {545-555},
	doi = {10.1080/13825581003763039},
	options = {extsym={*}},
	keywords = {IncludedDirectly},
}

@article{ID1429_Slegers2011,
	author = {Slegers, Karin and van Boxtel, Martin P. J. and Jolles, Jelle},
	journal = {Computers in Human Behavior},
	title = {Computer use in older adults: {D}eterminants and the relationship with cognitive change over a 6 year episode},
	year = {2011},
	volume = {28(1)},
	pages = {1-10},
	doi = {10.1016/j.chb.2011.08.003},
	options = {extsym={**}},
	keywords = {IncludedFromMail},
}

@article{ID1435_Ohara2006,
	author = {O'Hara, Ruth and Miller, Elana and Liao, Chun-Ping and Way, Nate and Lin, Xiaoyan and Hallmayer, Joachim},
	journal = {Neuroscience Letters},
	title = {{COMT} genotype, gender and cognition in community-dwelling, older adults},
	year = {2006},
	volume = {409},
	pages = {205-209},
	doi = {10.1016/j.neulet.2006.09.047},
	options = {extsym={*}},
	keywords = {IncludedDirectly},
}

@article{ID1440_Becker2005,
	author = {Becker, D. Vaughn and Kenrick, Douglas T. And Guerin, Stephen and Maner, Jon K. },
	journal = {Personality and Social Psychology Bulletin},
	title = {Concentrating on Beauty: {S}exual Selection and Sociospatial Memory},
	year = {2005},
	volume = {31(12)},
	pages = {1643-1652},
	doi = {10.1177/0146167205279583},
	options = {extsym={*}},
	keywords = {IncludedDirectly},
}

@article{ID1490_Correa2012,
	author = {Corrêa, Márcio Silveira and Balardin, Joana Bisol and Caldieraro, Marco Antônio Knob and Fleck, Marcelo Pio and Argimon, Irani and Luz, Clarice and Bromberg, Elke},
	journal = {Biological Psychology},
	title = {Contextual recognition memory deficits in major depression are suppressed by cognitive support at encoding},
	year = {2012},
	volume = {89},
	pages = {293-299},
	doi = {10.1016/j.biopsycho.2011.11.001},
	options = {extsym={**}},
	keywords = {IncludedFromMail},
}

@article{ID1512_Tippet2009,
	author = {Tippet, W. J. and Lee, J. H. and Mraz, R. and Zakzanis, K. K. and Snyder, P. J. and Black, S. A. And Graham, S. J. },
	journal = {CyberPsychology \& Behavior},
	title = {Convergent validity and sex differences in healthy elderly adults for performance on 3{D} virtual reality navigation learning and 2{D} hidden maze tasks},
	year = {2009},
	volume = {12},
	pages = {169-174},
	doi = {10.1089/cpb.2008.0218},
	options = {extsym={*}},
	keywords = {IncludedDirectly},
}

@article{ID1525_Matsuoka2012,
	author = {Matsuoka, K. And Kotani, I. and Yamasato, M. },
	journal = {Brain Injury},
	title = {Correct information unit analysis for determining the
characteristics of narrative discourse in individuals with chronic traumatic brain injury},
	year = {2012},
	volume = {26(13-14)},
	pages = {1723-1730},
	doi = {10.3109/02699052.2012.698789},
	options = {extsym={**}},
	keywords = {IncludedFromMail},
}

@article{ID1536_Smith2011,
	author = {Smith, E. E. And Salat, D. H. And Jeng, J. And McCreary, C. R. And Fischl, B. And Schmahmann, J. D. And Dickerson, B. C. And Viswathan, A. And Albert, M. S. And Blacker, D. And Greenberg, S. M. },
	journal = {Neurology},
	title = {Correlations between {MRI} white matter lesion location and executive function and episodic memory},
	year = {2011},
	volume = {76},
	pages = {1492-1499},
	doi = {10.1212/WNL.0b013e318217e7c8},
	options = {extsym={**}},
	keywords = {IncludedFromMail},
}

@article{ID1545_Almela2012,
	author = {Almela, M. and van der Meij, L. and Hidalgo, V. and Villada, C. and Salvador, A. },
	journal = {Psychoneuroendocrinology},
	title = {The cortisol awakening response and memory performance in older people},
	year = {2012},
	volume = {37(12)},
	pages = {1929-1940},
	doi = {10.1016/j.psychoneuen.2012.04.009},
	options = {extsym={**}},
	keywords = {IncludedFromMail},
}

@article{ID1549_Abbs2011,
	author = {Abbs, B. and Liang, L. and Makris, N. and Tsuang, M. and Seidman, L. J. and Goldstein, J. M. },
	journal = {Neuroimage},
	title = {Covariance modeling of {MRI} brain volumes in memory circuitry in schizophrenia: {S}ex differences are critical},
	year = {2011},
	volume = {56(4)},
	pages = {1865-1874},
	doi = {10.1016/j.neuroimage.2011.03.079},
	options = {extsym={*}},
	keywords = {IncludedDirectly},
}

@article{ID1560_Santos2005,
	author = {Santos, F. H. and Mello, C. B. and Bueno, O. F. A. and Dellatolas, G. },
	journal = {Perceptual and Motor Skills},
	title = {Cross-cultural differences for three visual
memory tasks in {B}razilian children},
	year = {2005},
	volume = {101(2)},
	pages = {421-433},
	doi = {10.2466/pms.101.2.421-433},
	options = {extsym={**}},
	keywords = {IncludedFromMail},
}

@article{ID1667_Lajiness-ONeil2011,
	author = {Lajiness-O'Neill, Renée and Erdodi, Laszlo and Bigler, Erin D. },
	journal = {Applied Neurposychology},
	title = {Demographic and Injury-Related Moderators of Memory and Achievement Outcome in Pediatric {TBI}},
	year = {2011},
	volume = {18(4)},
	pages = {298-308},
	doi = {10.1080/09084282.2011.595457},
	options = {extsym={**}},
	keywords = {IncludedFromMail},
}

@article{ID1719_Soares2012,
	author = {Soares, Letícia Maria AND Cachioni, Meire AND da Silva Falcão, Deusivania Vieira AND Tavares Batistoni, Samila Satler AND Lopes, Andrea AND Liberalesso Neri, Anita AND Sanches Yassuda, Mônica},
	journal = {Archives of Gerontology and Geriatrics},
	title = {Determinants of cognitive performance among community dwelling older adults in an impoverished sub-district of {S}ão {P}aulo in {B}razil},
	year = {2012},
	volume = {54},
	pages = {e187-e192},
	doi = {10.1016/j.archger.2011.11.014},
	options = {extsym={**}},
	keywords = {IncludedFromMail},
}

@article{ID1789_Maggi2008,
	author = {Maggi, S. And Limongi, F. And Noale, M. And Romanato, G. And Tonin, P. And Rozzini, R. And Scafato, E. And Crepaldi, G. },
	journal = {Dementia and Geriatric Cognitive Disorders},
	title = {Diabetes as a risk factor for cognitive decline in older patients},
	year = {2008},
	volume = {27(1)},
	pages = {24-33},
	doi = {10.1159/000183842},
	options = {extsym={*}},
	keywords = {IncludedDirectly},
}

@article{ID1803_Malek-Ahmadi2011,
	author = {Malek-Ahmadi, Michael AND Small, Brent J. AND Raj, Ashok},
	journal = {Dementia and Geriatric Cognitive Disorders},
	title = {The Diagnostic Value of Controlled Oral Word Association Test-{FAS} and Category Fluency in Single-Domain Amnestic Mild Cognitive Impairment},
	year = {2011},
	volume = {32},
	pages = {235-240},
	doi = {10.1159/000334525},
	options = {extsym={**}},
	keywords = {IncludedFromMail},
}

@article{ID1820_Gale2008,
	author = {Gale, C. R. And Martyn, C. N. And Mariott, L. D. And Limond, J. And Crozier, S. And Inskip, H. M. And Godfrey, K. M. And Law, C. M. And Cooper, C. And Robinson, S. M. },
	journal = {Journal of Child Psychology and Psychiatry},
	title = {Dietary patterns in infancy and cognitive and
neuropsychological function in childhood},
	year = {2008},
	volume = {50(7)},
	pages = {816-823},
	doi = {10.1111/j.1469-7610.2008.02029.x},
	options = {extsym={**}},
	keywords = {IncludedFromMail},
}

@article{ID1831_Pavlik2013,
	author = {Pavlik, Valory AND Massman, Paul AND Barber, Rober AND Doody, Rachelle},
	journal = {Journal of Alzheimer's Disease},
	title = {Differences in the association of peripheral insulin and cognitive function in non-diabetic {A}lzheimer's disease cases and normal controls},
	year = {2013},
	volume = {34},
	pages = {449-456},
	doi = {10.3233/JAD-121999},
	options = {extsym={**}},
	keywords = {IncludedFromMail},
}

@article{ID1843_deBartolomeis2013,
	author = {de Bartolomeis, Andrea AND Balletta, Raffaele AND Giordano, Sara AND Filomena Buonaguro, Elisabetta AND Latte, Gianmarco AND Iasevoli, Felice},
	journal = {Psychiatry Research},
	title = {Differential cognitive performances between schizophrenic responders and non-responders to antipsychotics: {C}orrelation with course of the illness, psychopathology, attitude to the treatment and antipsychotics doses},
	year = {2013},
	volume = {210},
	pages = {387-395},
	doi = {10.1016/j.psychres.2013.06.042},
	options = {extsym={**}},
	keywords = {IncludedFromMail},
}

@article{ID1861_Oberg2002,
	author = {Öberg, Christina and Larsson, Maria and Bäckman, Lars},
	journal = {Journal of the International Neuropsychological Society},
	title = {Differential sex effects in olfactory functioning: {T}he role of verbal processing},
	year = {2002},
	volume = {8(5)},
	pages = {691-698},
	doi = {10.1017/S1355617702801424},
	options = {extsym={*}},
	keywords = {IncludedDirectly},
}

@article{ID1895_Jhoo2010,
	author = {Jin Hyeong Jhoo and Dong Young Lee and Il Han Choo and Eun Hyun Seo and Jungsu S. Oh and Jae Sung Lee and Dong Soo Lee and Shin Gyeom Kim and Jong Chul Youn and Ki Woong Kim and Jong Inn Woo},
	journal = {Psychiatry Research: Neuroimaging},
	title = {Discrimination of normal aging, {MCI} and {AD} with multimodal imaging measures on the medial temporal lobe},
	year = {2010},
	volume = {183},
	pages = {237–243},
	doi = {10.1016/j.pscychresns.2010.03.006},
	options = {extsym={**}},
	keywords = {IncludedFromMail},
}

@article{ID1913_Ostby2012,
	author = {Østby, Ylva AND Tamnes, Christian K. AND Fjell, Anders M. AND Walhovd, Kristine B. },
	journal = {Cerebral Cortex},
	title = {Dissociating Memory Processes in the Developing Brain: {T}he Role of Hippocampal Volume and Cortical Thickness in Recall after Minutes versus Days},
	year = {2012},
	volume = {22},
	pages = {381-390},
	doi = {10.1093/cercor/bhr116},
	options = {extsym={*}},
	keywords = {IncludedDirectly},
}

@article{ID1964_Volz-Sidiropoulou2011,
	author = {Volz-Sidiropoulou, Eftychia and Gauggel, Siegfried},
	journal = {Psychology and Aging},
	title = {Do Subjective Measures of Attention and Memory Predict Actual Performance? {M}etacognition in Older Couples},
	year = {2011},
	volume = {27(2)},
	pages = {440-450},
	doi = {10.1037/a0025384},
	options = {extsym={*}},
	keywords = {IncludedDirectly},
}

@article{ID1965_Rothen2009,
	author = {Rothen, Nicolas and Meier, Beat},
	journal = {P{L}oS ONE},
	title = {Do Synesthetes Have a General Advantage in Visual Search and Episodic Memory? {A} Case for Group Studies},
	year = {2009},
	volume = {4(4)},
	pages = {1-9},
	doi = {10.1371/journal.pone.0005037},
	options = {extsym={**}},
	keywords = {IncludedFromMail},
}

@article{ID2113_Iachini2009,
	author = {Iachini, T. and Ruggiero, G. and Ruotolo, F. },
	journal = {Cognitive Processing},
	title = {The effect of age on egocentric and allocentric spatial frames of reference},
	year = {2009},
	volume = {10(2)},
	pages = {222-224},
	doi = {10.1007/s10339-009-0276-9},
	options = {extsym={**}},
	keywords = {IncludedFromMail},
}

@article{ID2122_Brindal2012,
	author = {Brindal, E. and Baird, D. and Slater, A. and Danthii, V. and Wilson, C. and Bowen, J. and Noakes, M. },
	journal = {British Journal of Nutrition},
	title = {The effect of beverages varying in glycaemic load on postprandial glucose responses, appetite and cognition in {10-12-year-old} school children},
	year = {2012},
	volume = {110},
	pages = {529–537},
	doi = {10.1017/S0007114512005296},
	options = {extsym={*}},
	keywords = {IncludedDirectly},
}

@article{ID2126_Kim2011,
	author = {Kim, S. H. and Hamann, S. },
	journal = {International Journal of Psychophysiology},
	title = {The effect of cognitive reappraisal on physiological reactivity and emotional memory},
	year = {2011},
	volume = {83},
	pages = {348-356},
	doi = {10.1016/j.ijpsycho.2011.12.001},
	options = {extsym={*}},
	keywords = {IncludedDirectly},
}

@article{ID2170_Wang2012,
	author = {Wang, B. },
	journal = {Memory},
	title = {Effect of positive emotion on consolidation of memory for faces: {T}he modulation of facial valence and facial gender},
	year = {2012},
	volume = {21(6)},
	pages = {707-721},
	doi = {10.1080/09658211.2012.753461},
	options = {extsym={*}},
	keywords = {IncludedDirectly},
}

@article{ID2194_Venter2004,
	author = {Venter, A. And Louw, D. A. },
	journal = {Medicine and Law},
	title = {The effect of violent versus non-violent incidents on eyewitness memory},
	year = {2004},
	volume = {23(4)},
	pages = {833-58},
	options = {extsym={*}},
	keywords = {IncludedDirectly},
}

@article{ID2223_Morrens2008,
	author = {Morrens, M. and Hulstijn, W. and Sabbe, B. },
	journal = {Clinical Therapeutics},
	title = {The Effects of Atypical and Conventional Antipsychotics on Reduced Processing Speed and Psychomotor Slowing in Schizophrenia: {A} Cross-Sectional Exploratory Study},
	year = {2008},
	volume = {30(4)},
	pages = {684-692},
	doi = {10.1015/j.clinthera.2008.04.012},
	options = {extsym={**}},
	keywords = {IncludedFromMail},
}

@article{ID2224_Torrent2011,
	author = {Torrent, C. and Martinez-Arán, A. and Daban, C. and Amann, B. and Balanzá-Martínez, V. and del Mar Bonnín, C. and Cruz, N. and Franco, C. and Tabarés-Seisdedos, R. and Vieta, E. },
	journal = {Comprehensive Psychiatry},
	title = {Effects of atypical antipsychotics on neurocognition in euthymic bipolar patients},
	year = {2011},
	volume = {52},
	pages = {613-622},
	doi = {10.1016/j.comppsych.2010.12.009},
	options = {extsym={**}},
	keywords = {IncludedFromMail},
}

@article{ID2242_Chai2009,
	author = {Xiaoqian J. Chai and Lucia F. Jacobs},
	journal = {Behavioural Brain Research},
	title = {Effects of cue types on sex differences in human spatial memory},
	year = {2009},
	volume = {208},
	pages = {336-342},
	doi = {10.1016/j.bbr.2009.11.039},
	options = {extsym={**}},
	keywords = {IncludedFromMail},
}

@article{ID2257_Naveh-Benjamin2011,
	author = {Naveh-Benjamin, M. And Maddox, G. B. and Jones, P. And Old, S. And Kilb, A. },
	journal = {Memory \& cognition},
	title = {The effects of emotional arousal and gender on the associative memory deficit of older adults},
	year = {2011},
	volume = {40(4)},
	pages = {551-566},
	doi = {10.3758/s13421-011-0169-x},
	options = {extsym={*}},
	keywords = {IncludedDirectly},
}

@article{ID2263_Kargopoulos2003,
	author = {Kargopoulos, P. And Bablekou, Z. and Gonida, E. and Kiosseoglou, G. },
	journal = {American Journal of Psychology},
	title = {Effects of face and name presentation on memory for associated verbal descriptors},
	year = {2003},
	volume = {116(3)},
	pages = {415-430},
	options = {extsym={*}},
	keywords = {IncludedDirectly},
}

@article{ID2264_Iachini2008,
	author = {Iachini, T. And Ruotolo, F. And Ruggiero, G. },
	journal = {Journal of Environmental Psychology},
	title = {The effects of familiarity and gender on spatial representation},
	year = {2008},
	volume = {29},
	pages = {227-234},
	doi = {10.1016/j.jenvp.2008.07.001},
	options = {extsym={*}},
	keywords = {IncludedDirectly},
}

@article{ID2311_Herzmann2012,
	author = {Herzmann, G. and W. Bird, C. and Freeman, M. and Curran, T. },
	journal = {Psychoneuroendocrinology},
	title = {Effects of oxytocin on behavioral and {ERP} measures of recognition memory for own-race and other-race faces in women and men},
	year = {2012},
	volume = {38},
	pages = {2140-2151},
	doi = {10.1016/j.psyneuen.2013.04.002},
	options = {extsym={*}},
	keywords = {IncludedDirectly},
}

@article{ID2334_Hassmen2002,
	author = {Hassmén, Peter and Hunt, Darwin P. And Dybeck, Charlotta},
	journal = {Perceptual and Motor Skills},
	title = {Effects of Self-Assesment on Retention in Rule-Based Learning},
	year = {2002},
	volume = {94(1)},
	pages = {296-306},
	doi = {10.2466/pms.2002.94.1.296},
	options = {extsym={*}},
	keywords = {IncludedDirectly},
}

@article{ID2339_Hazlett2010,
	author = {Hazlett, E. A. and Byne, W. and Brickman, A. M. and Mitsis, E. M. and Newmark, R. and Haznedar, M. M. and Knatz, D. T. and Chen, A. D. and Buchsbaum, M. S. },
	journal = {Neurobiology of Aging},
	title = {Effects of sex and normal aging on regional brain activation during verbal memory performance},
	year = {2010},
	volume = {31},
	pages = {826–838},
	doi = {10.1016/j.neurobiolaging.2008.10.005},
	options = {extsym={*}},
	keywords = {IncludedDirectly},
}

@article{ID2341_Rizk-Jackson2006,
	author = {Rizk-Jackson, A. M. and Acevedo, S. F. and Inman, D. and Howieson, D. and Benice, T. S. and Raber, J. },
	journal = {Behavioural Brain Research},
	title = {Effects of sex on object recognition and spatial navigation in humans},
	year = {2006},
	volume = {173},
	pages = {181-190},
	doi = {10.1016/j.bbr.2006.06.029},
	options = {extsym={**}},
	keywords = {IncludedFromMail},
}

@article{ID2370_Maass2011,
	author = {Maass, A. and Kollhörster, K. and Riediger, A. and MacDonald, V. and Lohaus, A. },
	journal = {European Journal of Psychology of Education},
	title = {Effects of violent and non-violent computer game content on memory performance in adolescents},
	year = {2011},
	volume = {26},
	pages = {339-353},
	doi = {10.1007/s10212-010-0047-0},
	options = {extsym={*}},
	keywords = {IncludedDirectly},
}

@article{ID2380_Maseda2013,
	author = {Maseda, A. and Millán-Calenti, J. C. and Lorenzo-López, L. and Núñez-Naveira, L. },
	journal = {Aging Clinical and Experimental Research},
	title = {Efficacy of a computerized cognitive training application for older adults with and without memory impairments},
	year = {2013},
	volume = {25},
	pages = {411-419},
	doi = {10.1007/s40520-013-0070-5},
	options = {extsym={*}},
	keywords = {IncludedDirectly},
}

@article{ID2493_Doty2005,
	author = {Doty, Richard L. and Kerr, Kara-Lynne. },
	journal = {Neuropsychologia},
	title = {Episodic odor memory: {I}nfluences of handedness, sex, and side of nose},
	year = {2005},
	volume = {43(12)},
	pages = {1749-1753},
	doi = {10.1016/j.neuropsychologia.2005.02.007},
	options = {extsym={*}},
	keywords = {IncludedDirectly},
}

@article{ID2575_Leynes2013,
	author = {Leynes, P. Andrew AND Crawford, Jarret T. AND Radebaugh, Anne M. AND Taranto, Elizabeth},
	journal = {Brain Research},
	title = {Event-related potential evidence of accessing gender stereotypes to aid source monitoring},
	year = {2013},
	volume = {1491},
	pages = {176-187},
	doi = {doi:10.1016/j.brainres.2012.11.013},
	options = {extsym={**}},
	keywords = {IncludedFromMail},
}

@article{ID2578_Widmann2012,
	author = {Widmann, Catherine N and Beinhoff, Ulrike and Riepe, Matthias W. },
	journal = {Neurobiology of Aging},
	title = {Everyday memory deficits in very mild {A}lzheimer's disease},
	year = {2012},
	volume = {33(2)},
	pages = {297-303},
	doi = {10.1016/j.neurobiolaging.2010.03.012},
	options = {extsym={*}},
	keywords = {IncludedDirectly},
}

@article{ID2598_McFarlane2002,
	author = {McFarlane, F. and Powell, M. B. and Dudgeon, P. },
	journal = {Legal and Criminological Psychology},
	title = {An examination of the degree to which {IQ}, memory performance, socio-economic status and gender predict young children's suggestibility},
	year = {2002},
	volume = {7},
	pages = {227-239},
	doi = {10.1348/135532502760274729},
	options = {extsym={*}},
	keywords = {IncludedDirectly},
}

@article{ID2610_Lipton2010,
	author = {Lipton, Richard B. and Hirsch, Jamie and Katz, Mindy J. And Wang, Cuiling and Sanders, Amy E. and Verghese, Joe and Barzilai, Nir and Derby, Carol A. },
	journal = {Journal of the American Geriatrics Society},
	title = {Exceptional Parental Longevity Associated with Lower Risk of {A}lzheimer's Disease and Memory Decline},
	year = {2010},
	volume = {58(6)},
	pages = {1043-1049},
	doi = {10.1111/j.1532-5415.2010.02868.x},
	options = {extsym={**}},
	keywords = {IncludedFromMail},
}

@article{ID2621_Grambaite2014,
	author = {Grambaite, Ramune and Selnes, Per and Reinvang, Ivar and Aarsland, Dag and Hessen, Erik and Gjerstad, Leif and Fladby, Tormod},
	journal = {Journal of Alzheimer's Disease},
	title = {Executive Dysfunction in Mild Cognitive Impairment is Associated with Changes in Frontal and Cingulate White Matter Tracts},
	year = {2014},
	volume = {27(2)},
	pages = {453-462},
	doi = {10.3233/JAD-2011-110290},
	options = {extsym={**}},
	keywords = {IncludedFromMail},
}

@article{ID2622_Elamin2011,
	author = {Elamin, M. and Phukan, J. and Bede, P. And Jordan, N. and Byrne, S. and Pender, N. and Hardiman, O. },
	journal = {Neurology},
	title = {Executive dysfunction is a negative prognostic indicator in patients with {ALS} without dementia},
	year = {2011},
	volume = {76(14)},
	pages = {1263-1269},
	doi = {10.1212/WNL.0b013e318214359f},
	options = {extsym={**}},
	keywords = {IncludedFromMail},
}

@article{ID2624_Rupp2006,
	author = {Rupp, Claudia I. And Fleischhacker, W. Wolfgang and Hausmann, Armand and Hinterhuber, Hartmann and Kurz, Martin},
	journal = {Alcoholism: Clincal and Experimental Research},
	title = {Executive Function and Memory in Relation to Olfactory Deficits in Alcohol-dependent Patients},
	year = {2006},
	volume = {30(8)},
	pages = {1355-1362},
	doi = {10.1111/j.1530-0277.2006.00162.x},
	options = {extsym={**}},
	keywords = {IncludedFromMail},
}

@article{ID2627_Harrington2013,
	author = {Harrington, Michael G. And Chiang, Jiarong and Pogoda, Janice M. And Gomez, Megan and Thomas, Kris and DeBoard Marion, Sarah and Miller, Karen J. And Siddarth, Prabha and Yi, Xinyao and Zhou, Feimeng and Lee, Sherri and Arakaki, Xianghong and Cowan, Robert P. And Tran, Thao and Charleswell, Cherise and Ross, Brian D. And Fonteh, Alfred},
	journal = {P{L}oS ONE},
	title = {Executive Function Changes before Memory in Preclinical {A}lzheimer's Pathology: {A} Prospective, Cross-Sectional, Case Control Study},
	year = {2013},
	volume = {8(11)},
	pages = {1-12},
	doi = {10.1371/journal.pone.0079378},
	options = {extsym={**}},
	keywords = {IncludedFromMail},
}

@article{ID2635_Parks2011,
	author = {Parks, C. M. and Iosif, Ana-Maria. and Farias, S. and Reed, B. And Mungas, D. and DeCarli, C. },
	journal = {Neuropsychologia},
	title = {Executive function mediates effects of white matter hyperintensities on episodic memory},
	year = {2011},
	volume = {49(10)},
	pages = {2817-2824},
	doi = {10.1016/j.neuropsychologia.2011.06.003},
	options = {extsym={*}},
	keywords = {IncludedDirectly},
}

@article{ID2726_Susilo2013,
	author = {Susilo, T. And Germine, L. And Duchaine, B. },
	journal = {Journal of Experimental Psychology},
	title = {Face Recognition Ability Matures Late: {E}vidence From Individual Differences in Young Adults},
	year = {2013},
	volume = {39(5)},
	pages = {1212-1217},
	doi = {10.1037/a0033469},
	options = {extsym={**}},
	keywords = {IncludedFromMail},
}

@article{ID2791_Stijntjes2013,
	author = {Stijntjes, M. and de Craen, A. J. M. and van Heemst, D. and Meskers, C. G. M. and van Buchem, M. A. and Westendorp, R. G. J. and Slagboom, P. E. and Maier, A. B. },
	journal = {P{L}oS ONE},
	title = {Familial Longevity Is Marked by Better Cognitive Performance at Middle Age: {T}he {L}eiden {L}ongevity {S}tudy},
	year = {2013},
	volume = {8(3)},
	pages = {1-8},
	doi = {10.1371/journal.pone.0057962},
	options = {extsym={**}},
	keywords = {IncludedFromMail},
}

@article{ID2824_Tottenham2003,
	author = {Laurie Sykes Tottenham and Saucier Deboran and Lorin Elias and Carl Gutwin},
	journal = {Brain and Cognition},
	title = {Female advantage for spatial location memory in both static and dynamic environments},
	year = {2003},
	volume = {53},
	pages = {381-383},
	doi = {10.1016/S0278-2626(03)00149-0},
	options = {extsym={*}},
	keywords = {IncludedDirectly},
}

@article{ID2827_Lejbak2008,
	author = {Lejbak, L. , and Vrbancic, M. , and Crossley, M. },
	journal = {Brain and Cognition},
	title = {The female advantage in object location memory is robust to verbalizability and mode of presentation of test stimuli},
	year = {2008},
	volume = {69},
	pages = {148-153},
	doi = {10.1016/j.bandc.2008.06.006},
	options = {extsym={**}},
	keywords = {IncludedFromMail},
}

@article{ID2870_Bellace2013,
	author = {Bellace, Matthew and Williams, Joseph Michael and Mohamed, Feroze B. and Faro, Scott H. },
	journal = {International Journal of Neuroscience},
	title = {An {fMRI} Study of the Activation of the Hippocampus by Emotional Memory},
	year = {2013},
	volume = {123(2)},
	pages = {121-127},
	doi = {10.3109/00207454.2012.742894},
	options = {extsym={**}},
	keywords = {IncludedFromMail},
}

@article{ID2879_Laureati2008,
	author = {Laureati, M. and Morin-Audebrand, L. and Pagliarini, G. and Sulmont-Rossé, C. and Köster, E. P. and Mojet, J. },
	journal = {Appetite},
	title = {Food memory and its relation with age and liking: {A}n incidental learning experiment with children, young and elderly people},
	year = {2008},
	volume = {51},
	pages = {273–282},
	doi = {10.1016/j.appet.2008.02.019},
	options = {extsym={*}},
	keywords = {IncludedDirectly},
}

@article{ID2892_Carnero-Pardo2012,
	author = {Carnero-Pardo, C. AND Sáez-Zea, C. AND De la Vega Cotarelo, R. AND Gurpegui, M. },
	journal = {Neurología},
	title = {{FOTOTRANS} {S}tudy: {M}ulticentre study on the validity of {F}ototest under clinical practice conditions},
	year = {2012},
	volume = {27(2)},
	pages = {68-75},
	doi = {10.1016/j.nrl.2011.06.001},
	options = {extsym={**}},
	keywords = {IncludedFromMail},
}

@article{ID2902_Frasson2011,
	author = {Frasson, P. and Ghiretti, R. and Catricalà, E. and Pomati, S. and Marcone, A. and Parisi, L. and Rossini, P. M. and Cappa, S. F. and Mariani, C. and Vanacore, N. and Clerici, F. },
	journal = {Neurological Sciences},
	title = {Free and {C}ued {S}elective {R}eminding {T}est: {A}n {I}talian normative study},
	year = {2011},
	volume = {32(6)},
	pages = {1057-1062},
	doi = {10.1007/s10072-011-0607-3},
	options = {extsym={**}},
	keywords = {IncludedFromMail},
}

@article{ID2966_Cserjesi2012,
	author = {Cserjesi, Renata AND Van Braeckel, Koenraad AND Butcher, Phillipa R. AND Kerstjens, Jorien M. AND Reijneveld, Sijmen A. AND Bouma, Anke AND Geuze, Reint H. AND Bos, Arend F. },
	journal = {Pediatrics},
	title = {Functioning of 7-Year-Old Children Born at 32 to 35 Weeks' Gestational Age},
	year = {2012},
	volume = {130(4)},
	pages = {e838-e846},
	doi = {10.1542/peds.2011-2079},
	options = {extsym={**}},
	keywords = {IncludedFromMail},
}

@article{ID2989_West2002,
	author = {West, R. L. and Welch, D. C. and Knabb, P. D. },
	journal = {Basic and Applied Social Psychology},
	title = {Gender and Aging: {S}patial Self-Efficacy and Location Recall},
	year = {2002},
	volume = {24(1)},
	pages = {71-80},
	doi = {10.1207/S15324834BASP2401_7},
	options = {extsym={*}},
	keywords = {IncludedDirectly},
}

@article{ID3007_Wang2013,
	author = {Wang, Bo},
	journal = {Memory},
	title = {Gender difference in recognition memory for neutral and emotional faces},
	year = {2013},
	volume = {21(8)},
	pages = {991-1003},
	doi = {10.1080/09658211.2013.771273},
	options = {extsym={**}},
	keywords = {IncludedFromMail},
}

@article{ID3008_Wang2009,
	author = {Wang, B. and Fu, Xiao-Ian},
	journal = {Journal of Zhejiang University-SCIENCE B},
	title = {Gender difference in the effect of daytime sleep on
declarative memory for pictures},
	year = {2009},
	volume = {10(7)},
	pages = {536-546},
	doi = {10.1631/jzus.B0820384},
	options = {extsym={*}},
	keywords = {IncludedDirectly},
}

@article{ID3009_Dewhurst2012,
	author = {Dewhurst, Stephen A. and Anderson, Rachel J. And Knott, Lauren M. },
	journal = {Cognition and Emotion},
	title = {A gender difference in the false recall of negative words: {W}omen {DRM} more than men},
	year = {2012},
	volume = {26(1)},
	pages = {65-74},
	doi = {10.1080/02699931.2011.553037},
	options = {extsym={*}},
	keywords = {IncludedDirectly},
}

@article{ID3028_Ardila2011,
	author = {Ardila, Alfredo and Rosselli, Monica and Matute, Esmeralda and Inozemtzeva, Olga},
	journal = {Developmental Psychology},
	title = {Gender Differences in Cognitive Development},
	year = {2011},
	volume = {47(4)},
	pages = {984-990},
	doi = {10.1037/a0023819},
	options = {extsym={*}},
	keywords = {IncludedDirectly},
}

@article{ID3029_Han2012,
	author = {Han, Mei and Huang, Xu-Feng and Chen, Da Chun and Xiu, Mei Hong and Hui, Li and Liu, Haibo and Kosten, Thomas R. and Zhang, Xiang Yang},
	journal = {Progress in Neuro-Psychopharmacology \& Biological Psychiatry},
	title = {Gender differences in cognitive function of patients with chronic schizophrenia},
	year = {2012},
	volume = {39(2)},
	pages = {358-363},
	doi = {10.1016/j.pnpbp.2012.07.010},
	options = {extsym={*}},
	keywords = {IncludedDirectly},
}

@article{ID3038_Pauls2013,
	author = {Pauls, Franz and Petermann, Franz and Lepach, Anja Christina},
	journal = {Memory},
	title = {Gender differences in episodic memory and visual working memory including the effects of age},
	year = {2013},
	volume = {21(7)},
	pages = {857-874},
	doi = {10.1080/09658211.2013.765892},
	options = {extsym={*}},
	keywords = {IncludedDirectly},
}

@article{ID3044_Carrus2010,
	author = {Carrus, D. And Christodoulou, T. and Hadjulis, M. and Haldane, M. and Galea, A. and Koukopoulos, A. and Kumari, V. and Frangou, S. },
	journal = {Psychological Medicine},
	title = {Gender differences in immediate memory in bipolar disorder},
	year = {2010},
	volume = {40(8)},
	pages = {1349-1355},
	doi = {10.1017/S0033291709991644},
	options = {extsym={*}},
	keywords = {IncludedDirectly},
}

@article{ID3056_DeGoede2008,
	author = {De Goede, Maartje and Postma, Albert},
	journal = {Brain and Cognition},
	title = {Gender differences in memory for objects and their locations: {A} study on automatic versus controlled encoding and retrieval contexts},
	year = {2008},
	volume = {66(3)},
	pages = {232-242},
	doi = {10.1016/j.bandc.2007.08.004},
	options = {extsym={*}},
	keywords = {IncludedDirectly},
}

@article{ID3058_Horgan2012,
	author = {Horgan, Terrence G. and Stein, Jeannette M. And Southworth, Jeremy and Swarbrick, Michelle},
	journal = {Journal of Individual Diffrences},
	title = {Gender Differences in Memory for What Others Say About Themselves And Their Family Members},
	year = {2012},
	volume = {33(3)},
	pages = {169-174},
	doi = {10.1027/1614-0001/a000087},
	options = {extsym={*}},
	keywords = {IncludedDirectly},
}

@article{ID3059_Guillem2005,
	author = {Guillem, François and Mograss, Melodee},
	journal = {Brain and Cognition},
	title = {Gender differences in memory processing: {E}vidence from event-related potentials to faces},
	year = {2005},
	volume = {57(1)},
	pages = {84-92},
	doi = {10.1016/j.bandc.2004.08.026},
	options = {extsym={*}},
	keywords = {IncludedDirectly},
}

@article{ID3065_Rucklidge2006,
	author = {Rucklidge, Julia J. },
	journal = {International Journal of Disability, Developement and Education},
	title = {Gender Differences in Neuropsychological Functioning of {N}ew {Z}ealand Adolescents with and without {A}ttention {D}eficit {H}yperactivity {D}isorder},
	year = {2006},
	volume = {53(1)},
	pages = {47-66},
	doi = {10.1080/10349120600577402},
	options = {extsym={*}},
	keywords = {IncludedDirectly},
}

@article{ID3068_YangZhang2012,
	author = {Yang Zhang, X. And Chun Chen, D. And Hong Xiu, M. And De Yang, F. And Haile, C. N. And Kosten, T. A. And Kosten, T. R. },
	journal = {Journal of Clinical Psychiatry},
	title = {Gender Differences in Never-Medicated First-Episode Schizophrenia and Medicated Chronic Schizophrenia Patients},
	year = {2012},
	volume = {73(7)},
	pages = {1025-1033},
	doi = {10.4088/JCP.11m07422},
	options = {extsym={*}},
	keywords = {IncludedDirectly},
}

@article{ID3069_Iachini2005,
	author = {Iachini, T. and Sergi, Ida and Ruggiero, Gennaro and Gnisci, Augusto},
	journal = {Brain and Cognition},
	title = {Gender differences in object location memory in a real three-dimensional environment},
	year = {2005},
	volume = {59(1)},
	pages = {52-59},
	doi = {10.1016/j.bandc.2005.04.004},
	options = {extsym={*}},
	keywords = {IncludedDirectly},
}

@article{ID3075_Ruggiero2008,
	author = {Ruggiero, Gennaro and Sergi, Ida and Iachini, T. },
	journal = {Memory},
	title = {Gender differences in remembering and inferring spatial distances},
	year = {2008},
	volume = {16(8)},
	pages = {821-835},
	doi = {10.1080/09658210802307695},
	options = {extsym={*}},
	keywords = {IncludedDirectly},
}

@article{ID3081_Wang2010,
	author = {Wang, B. and Fu, Xiaolan},
	journal = {Neurobiology of Learning and Memory},
	title = {Gender differences in the effects of post-learning emotion on consolidation of item memory and source memory},
	year = {2010},
	volume = {93(4)},
	pages = {572-580},
	doi = {10.1016/j.nlm.2010.02.005},
	options = {extsym={*}},
	keywords = {IncludedDirectly},
}

@article{ID3086_Waldstein2004,
	author = {Waldstein, S. R. and Katzel L. I. },
	journal = {Neurological Research},
	title = {Gender differences in the relation of hypertension to cognitive function in older adults},
	year = {2004},
	volume = {26(5)},
	pages = {502-506},
	doi = {10.1179/016164104225016173},
	options = {extsym={*}},
	keywords = {IncludedDirectly},
}

@article{ID3121_Colley2002,
	author = {Colley, Ann and Ball, Jane and Kirby, Nicola and Harvey, Rebecca and Vingelen, Ingrid},
	journal = {Sex Roles},
	title = {Gender-Linked Differences in Everyday Memory Performance: {E}ffort Makes the Difference},
	year = {2002},
	volume = {47(11)},
	pages = {577-582},
	doi = {10.1023/A:1022082023501},
	options = {extsym={*}},
	keywords = {IncludedDirectly},
}

@article{ID3124_Areh2011,
	author = {Areh, Igor},
	journal = {Personality and Individual Differences},
	title = {Gender-related differences in eyewitness testimony},
	year = {2011},
	volume = {50(5)},
	pages = {559-563},
	doi = {10.1016/j.paid.2010.11.027},
	options = {extsym={*}},
	keywords = {IncludedDirectly},
}

@article{ID3126_Frings2006,
	author = {Frings, Lars and Wagner, Kathrin and Unterrainer, Josef and Spreer, Joachim and Halsband, Ulrike and Schulze-Bonhage, Andreas},
	journal = {NeuroReport: For Rapid Communication of Neuroscience Research},
	title = {Gender-related differences in lateralization of hippocampal activation and cognitive strategy},
	year = {2006},
	volume = {17(4)},
	pages = {417-421},
	doi = {10.1097/01.wnr.0000203623.02082.e3},
	options = {extsym={*}},
	keywords = {IncludedDirectly},
}

@article{ID3132_Huestegge2012,
	author = {Huestegge, Lynn and Heim, Stefan and Zettelmeyer, Elena and Lange-Küttner, Christiane},
	journal = {British Journal of Psychology},
	title = {Gender-specific contribution of a visual cognition network to reading abilities},
	year = {2012},
	volume = {103(1)},
	pages = {117-128},
	doi = {10.1111/j.2044-8295.2011.02050.x},
	options = {extsym={**}},
	keywords = {IncludedFromMail},
}

@article{ID3142_Beinhoff2008,
	author = {Beinhoff, U. and Tumani, H. and Brettschneider, J. and Bittner, D. and Riepe, M. W. },
	journal = {Journal of Neurology},
	title = {Gender-specificities in {A}lzheimer's disease and mild cognitive impairment},
	year = {2008},
	volume = {255(1)},
	pages = {117-122},
	doi = {10.1007/s00415-008-0726-9},
	options = {extsym={*}},
	keywords = {IncludedDirectly},
}

@article{ID3153_Ferguson2008,
	author = {Ferguson, C. J. and Cruz, A. M. and Rueda, S. M. },
	journal = {Sex Roles},
	title = {Gender, Video Game Playing Habits and Visual Memory Tasks},
	year = {2008},
	volume = {58(3-4)},
	pages = {279-286},
	doi = {10.1007/s11199-007-9332-z},
	options = {extsym={*}},
	keywords = {IncludedDirectly},
}

@article{ID3175_Raz2009,
	author = {Raz, Naftali and Rodrigue, Karen M. And Kennedy, Kristen M. and Land, Susan},
	journal = {Neuropsychology},
	title = {Genetic and Vascular Modifiers of Age-Sensitive Cognitive Skills: {E}ffects of {COMT}, {BDNF}, {ApoE} and hypertension},
	year = {2009},
	volume = {23(1)},
	pages = {105-116},
	doi = {10.1037/a0013487},
	options = {extsym={*}},
	keywords = {IncludedDirectly},
}

@article{ID3176_Laukka2013,
	author = {Laukka, Erika J. and Lövdén, Martin and Herliz, Agneta and Karlsson, Sari and Ferencz, Beata and Pantzar, Alexandra and Keller, Lina and Graff, Caroline},
	journal = {Psychology and Aging},
	title = {Genetic Effects on Old-Age Cognitive Functioning: {A} Population-Based Study},
	year = {2013},
	volume = {28(1)},
	pages = {262-274},
	doi = {10.1037/a0030829},
	options = {extsym={**}},
	keywords = {IncludedFromMail},
}

@article{ID3202_Snitz2009,
	author = {Snitz, Beth E. and O'Meara, Ellen S. And Carlson, Michelle C. and Arnold, Alice M. and Ives, Diane G. and Rapp, Stephen R. and Saxton, Judith and Lopez, Oscar L. and Dunn, Leslie O. and Sink, Kaycee M. and DeKosky, Steven T. },
	journal = {Journal of the American Medical Association},
	title = {Ginkgo biloba for Preventing Cognitive
Decline in Older Adults},
	year = {2009},
	volume = {302(24)},
	pages = {2663-2670},
	doi = {10.1001/jama.2009.1913},
	options = {extsym={**}},
	keywords = {IncludedFromMail},
}

@article{ID3230_Morgan2006,
	author = {Morgan, Celia J. A. And Perry, Edward B. and Cho, Hyung-Sang and Krystal, John H. and D'Souza, Deepak Cyril},
	journal = {Psychopharmacology},
	title = {Greater vulnerability to the amnestic effects of ketamine in males},
	year = {2006},
	volume = {187(4)},
	pages = {405-414},
	doi = {10.1007/s00213-006-0409-0},
	options = {extsym={**}},
	keywords = {IncludedFromMail},
}

@article{ID3232_Zhang2012,
	author = {Zhang, Haiyan and Wang, Xiaochuan and Lin, Jianzhong and Sun, Yinchuan and Huang, Yongxia and Yang, Tianhe and Zheng, Shili and Fan, Ming and Zhang, Jiaxing},
	journal = {BMJ Open},
	title = {Grey and white matter abnormalities in chronic obstructive pulmonary disease: {A} case-control study},
	year = {2012},
	volume = {2(2)},
	pages = {e000844},
	doi = {10.1136/bmjopen-2012-000844},
	options = {extsym={**}},
	keywords = {IncludedFromMail},
}

@article{ID3252_Grabe2006,
	author = {Grabe, M. E. and Kamhawi, Rasha},
	journal = {Communication Research},
	title = {Hard Wired for Negative News? {G}ender Differences in Processing Broadcast News},
	year = {2006},
	volume = {33(5)},
	pages = {346-369},
	doi = {10.1177/0093650206291479},
	options = {extsym={*}},
	keywords = {IncludedDirectly},
}

@article{ID3259_Sabia2009,
	author = {Sabia, S. and Nabi, H. and Kivimaki, M. and Shipley, M. J. and Marmot, M. G. and Singh-Manoux, A. },
	journal = {American Journal of Epidemiology},
	title = {Health Behaviors From Early to Late Midlife as Predictors of Cognitive Function The {W}hitehall {II} Study},
	year = {2009},
	volume = {170(4)},
	pages = {428–437},
	doi = {10.1093/aje/kwp161},
	options = {extsym={*}},
	keywords = {IncludedDirectly},
}

@article{ID3309_Koenig2013,
	author = {Koenig, A. K. and Sakaie, K. E. and Lowe, M. J. and Lin, J. and Stone, L. and Bermel, R. A. and Beall, E. B. and Rao, S. M. and Trapp, B. D. and Pillips, M. D. },
	journal = {Magnetic Resonance Imaging},
	title = {High spatial and angular resolution diffusion-weighted imaging reveals forniceal damage related to memory impairment},
	year = {2013},
	volume = {31},
	pages = {695-699},
	doi = {10.1016/j.mri.2012.10.030},
	options = {extsym={**}},
	keywords = {IncludedFromMail},
}

@article{ID3316_denHeijer2003,
	author = {den Heijer, T. and Geerlings, M. I. and Hofman, A. and de Jong, F. H. and Launer, L. J. and Pols, H. A. P. and Breteler, M. M. B. },
	journal = {Archives of Neurology},
	title = {Higher Estrogen Levels Are Not Asscoiated With Larger Hippocampi and Better Memory Performance},
	year = {2003},
	volume = {60},
	pages = {210-220},
	options = {extsym={*}},
	keywords = {IncludedDirectly},
}

@article{ID3317_Rehmman2006,
	author = {Rehmman, J. and Herlitz, A. },
	journal = {Memory},
	title = {Higher face recognition ability in girls: {M}agnified by own-sex and own-ethnicity bias},
	year = {2006},
	volume = {14(3)},
	pages = {289-296},
	doi = {10.1080/09658210500233581},
	options = {extsym={*}},
	keywords = {IncludedDirectly},
}

@article{ID3319_Marquie2010,
	author = {Marquié, J. C. and Duarte, L. R. and Bessières, P. and Dalm, C. and Gentil, C. and Ruidavets, J. B. },
	journal = {Ergonomics},
	title = {Higher mental stimulation at work is associated with
improved cognitive functioning in both young and
older workers},
	year = {2010},
	volume = {53(11)},
	pages = {1287-1301},
	doi = {10.1080/00140139.2010.519125},
	options = {extsym={**}},
	keywords = {IncludedFromMail},
}

@article{ID3323_Uttner2011,
	author = {Uttner, I. and Weber, S. and Freund, W. and Bengel, D. and Schmitz, D. and Ludolph, A. C. and Huber, R. },
	journal = {European Journal of Neurology},
	title = {Hippocampal cavities are not associated with cognitive impairment in transient global amnesia},
	year = {2011},
	volume = {18},
	pages = {882-887},
	doi = {10.1111/j.1468-1331.2010.03310.x},
	options = {extsym={**}},
	keywords = {IncludedFromMail},
}

@article{ID3343_Lobnig2005,
	author = {Lobnig, B. M. and Krömeke, O. and Optenhostert-Porst, C. and Wolf, O. T. },
	journal = {Diabetic Medicine},
	title = {Hippocampal volume and cognitive performance in long-standing {T}ype 1 diabetic patients without macrovascular complications},
	year = {2005},
	volume = {23},
	pages = {32-32},
	doi = {10.1111/j.1464-5491.2005.01716.x},
	options = {extsym={**}},
	keywords = {IncludedFromMail},
}

@article{ID3345_Herold2013,
	author = {Christina Josefa Herold and Marc Montgomery Lasser and Lena Anna Schmid and Ulrich Seidl and Li Kong and Iven Fellhauer and Philipp Arthur Thomann and Marco Essig and Johannes Schröder},
	journal = {Psychiatyry Research: Neuroimaging},
	title = {Hippocampal volume reduction and autobiographical memory deficits in chronic schizophrenia},
	year = {2013},
	volume = {211},
	pages = {189-194},
	doi = {10.1016/j.pscychresns.2012.04.002},
	options = {extsym={*}},
	keywords = {IncludedDirectly},
}

@article{ID3349_Ystad2009,
	author = {Ystad, M. A. and Lundervold, A. J. and Wehling, E. and Espeseth, T. and Rootwelt, H. and Westlye, L. T. and Andersson, M. and Adolfsdottir, S. and Geitung, G. T. and Fjell, A. M. and Reinvang, I. and Lundervold, A. },
	journal = {Medical Imaging},
	title = {Hippocampal volumes are important predictors for
memory function in elderly women},
	year = {2009},
	volume = {9(17)},
	pages = {1-15},
	doi = {10.1186/1471-2342-9-17},
	options = {extsym={*}},
	keywords = {IncludedDirectly},
}

@article{ID3385_Friedman2002,
	author = {Friedman, M. A. and Schinka, J. A. and Mortimer, J. A. and Graves, A. B. },
	journal = {The Clinical Neuopsychologist},
	title = {{H}opkins {V}erbal {L}earning {T}est-{R}evised: {N}orms for Elderly {A}frican {A}mericans},
	year = {2002},
	volume = {16(3)},
	pages = {356-372},
	doi = {10.1076/clin.16.3.356.13857},
	options = {extsym={*}},
	keywords = {IncludedDirectly},
}

@article{ID3404_Wahlin2006,
	author = {Wahlin, Å. and deFrias, C. M. and MacDonald, S. W. S. and Nilsson, L. and Dixon, R. A. },
	journal = {Psychology and Aging},
	title = {How Do Health and Biological Age Influence Chronological Age and Sex Differences in Cognitive Aging: {M}oderating, Mediating, or Both?},
	year = {2006},
	volume = {21(2)},
	pages = {318–332},
	doi = {10.1037/0882-7974.21.2.318},
	options = {extsym={**}},
	keywords = {IncludedFromMail},
}

@article{ID3412_Ganguli2009,
	author = {Ganguli, M. and Snitz, B. and Vander Bilt, J. and Chang, C. H. },
	journal = {International Journal of Geriatric Psychiatry},
	title = {How much do depressive symptoms affect cognition at the population level? {T}he {Monongahela–Youghiogheny} {H}ealthy {A}ging {T}eam ({MYHAT}) study},
	year = {2009},
	volume = {24},
	pages = {1277–1284},
	doi = {10.1002/gps.2257},
	options = {extsym={**}},
	keywords = {IncludedFromMail},
}

@article{ID3418_Martins2012,
	author = {Martins, I. P. and Mares, I. and Stilwell, P. A. },
	journal = {European Journal of Neurology},
	title = {How subjective are subjective language complaints},
	year = {2012},
	volume = {19},
	pages = {666–671},
	doi = {10.1111/j.1468-1331.2011.03635.x},
	options = {extsym={**}},
	keywords = {IncludedFromMail},
}

@article{ID3430_Bruck2009,
	author = {Bruck, M. },
	journal = {Journal of Experimental Psychology: Applied},
	title = {Human Figure Drawings and Children's Recall of Touching},
	year = {2009},
	volume = {15(4)},
	pages = {361–374},
	doi = {10.1037/a0017120},
	options = {extsym={**}},
	keywords = {IncludedFromMail},
}

@article{ID3470_Hayden2005,
	author = {Hayden, K. M. and Warren, L. H. and Pieper, C. F. and Ostbye, T. and Tschanz, J. T. and Norton, M. C. and Breitner, J. C. S. and Welsh-Bohmer, K. A. },
	journal = {Alzheimer's \& Dementia},
	title = {Identification of {V}a{D} and {AD} prodromes: {T}he {C}ache {C}ounty {S}tudy},
	year = {2005},
	volume = {1},
	pages = {19-29},
	doi = {10.1016/j.jalz.2005.06.002},
	options = {extsym={**}},
	keywords = {IncludedFromMail},
}

@article{ID3505_Tamm2013,
	author = {Tamm, L. and Epstein, J. N. and Lisdahl, K. M. and Molina, B. and Tapert, S. and Hinshaw, S. P. and Arnold, L. E. and Velanova, K. and Abikoff, H. and Swanson, J. M. },
	journal = {Drug and Alcohol Dependence},
	title = {Impact of {ADHD} and cannabis use on executive functioning in young adults},
	year = {2013},
	volume = {133},
	pages = {607-614},
	doi = {10.1016/j.drugalcdep.2013.08.001},
	options = {extsym={**}},
	keywords = {IncludedFromMail},
}

@article{ID3512_Zehnder2009,
	author = {Zehnder, A. E. and Bläsi, S. and Berres, M. and Monsch, A. U. and Stähelin, H. B. and Spiegel, R. },
	journal = {International Journal of Geriatric Psychiatry},
	title = {Impact of {APOE} status on cognitive maintenance in healthy elderly persons},
	year = {2009},
	volume = {24},
	pages = {132–141},
	doi = {10.1002/gps.2080},
	options = {extsym={**}},
	keywords = {IncludedFromMail},
}

@article{ID3539_Boeuf-Cazou2011,
	author = {Boeuf-Cazou, O. and Bongue, B. And Ansiau, D. and Marquié, J. and Lapeyre-Mestre, M. },
	journal = {European Journal of Clinical Pharmacology},
	title = {Impact of long-term benzodiazepine use on cognitive functioning in young adults: {T}he {VISAT} cohort},
	year = {2011},
	volume = {67},
	pages = {1045–1052},
	doi = {10.1007/s00228-011-1047-y},
	options = {extsym={*}},
	keywords = {IncludedDirectly},
}

@article{ID3551_Payne2006,
	author = {Payne, J. and Jackson, E. and Ryan, L. and Hoscheidt, S. and Javobs, J. and Nadel, L. },
	journal = {Memory},
	title = {The impact of stress on neutral and emotional aspects of episodic memory},
	year = {2006},
	volume = {14(1)},
	pages = {1-16},
	doi = {10.1080/09658210500139176},
	options = {extsym={*}},
	keywords = {IncludedDirectly},
}

@article{ID3556_Romano2014,
	author = {Romano, Raffaella and Bertolino, Alessandro and Gigante, Angelo and Martino, Davide and Livrea, Paolo and Defazio, Giovanni},
	journal = {Parkinsonism and Related Disorders},
	title = {Impaired cognitive functions in adult-onset primary cranial cervical dystonia},
	year = {2014},
	volume = {20(2)},
	pages = {162-165},
	doi = {10.1016/j.parkreldis.2013.10.008},
	options = {extsym={**}},
	keywords = {IncludedFromMail},
}

@article{ID3597_Goder2004,
	author = {Göder, R. And Boigs, M. And Braun, S. And Friege, L. And Fritzer, G. And Aldenhoff, J. B. And Hinze-Selch, D. },
	journal = {Journal of Psychiatric Research},
	title = {Impairment of visuospatial memory is associated with decreased slow wave sleep in schizophrenia},
	year = {2004},
	volume = {38(6)},
	pages = {591-599},
	doi = {10.1016/j.jpsychires.2004.04.005},
	options = {extsym={**}},
	keywords = {IncludedFromMail},
}

@article{ID3610_Pauli2005,
	author = {Pauli, P. And Dengler, W. And Wiedemann, G. },
	journal = {Journal of Behavior Therapy and Experimental Psychiatry},
	title = {Implicit and explicit memory processes in panic patients as reflected in behavioral and electrophysiological measures},
	year = {2005},
	volume = {36(2)},
	pages = {111-127},
	doi = {10.1016/j.jbtep.2004.08.003},
	options = {extsym={**}},
	keywords = {IncludedFromMail},
}

@article{ID3662_Unwerzagt2011,
	author = {Unwerzagt, Frederick W. And Ogunniyi, Adesola and Taler, Vanessa and Gao, Sujuan and Lane, Kathleen A. And Baiyewu, Olusegun and Gureje, Oye and Smith-Gamble, Valerie and Hake, Ann and Hendrie, Hugh C. And Hall, Kathleen S. },
	journal = {Alzheimer Disease \& Associated Disorders},
	title = {Incidence and Risk Factors for Cognitive Impairment No Dementia and Mild Cognitive Impairment in {A}frican {A}mericans},
	year = {2011},
	volume = {25(1)},
	pages = {4-10},
	doi = {10.1097/WAD.0b013e3181f1c8b1},
	options = {extsym={**}},
	keywords = {IncludedFromMail},
}

@article{ID3692_Mielke2012,
	author = {Mielke, M. M. And Wiste, H. J. And Weigand, S. D. And Knopman, D. S. And Lowe, V. J. And Roberts, R. O. And Geda, Y. E. And Swenson-Dravis, D. M. And Boeve, B. F. And Senjem, M. L. And Vemuri, P. And Petersen, R. C. And Jack, Jr. , C. R. },
	journal = {Neurology},
	title = {Indicators of amyloid burden in a population-based study of cognitively normal elderly},
	year = {2012},
	volume = {79(15)},
	pages = {1570-1577},
	doi = {10.1212/WNL.0b013e31826e2696},
	options = {extsym={**}},
	keywords = {IncludedFromMail},
}

@article{ID3694_Gonzales2012,
	author = {Gonzales, M. M. And Tarumi, T. And Eagan, D. E. And Tanaka, H. And Vaghasia, M. And Haley, A. P. },
	journal = {Psychosomatic Medicine},
	title = {Indirect Effects of Elevated Body Mass Inde on Memory Performance Through Altered Cerebral Metabolite Concentrations},
	year = {2012},
	volume = {74(7)},
	pages = {691-698},
	doi = {10.1097/PSY.0b013e31825ff1de},
	options = {extsym={**}},
	keywords = {IncludedFromMail},
}

@article{ID3699_Salthouse2007,
	author = {Salthouse, T. A. And Siedlecki, K. L. },
	journal = {American Journal of Psychology},
	title = {An individual difference analysis of false recognition},
	year = {2007},
	volume = {120(3)},
	pages = {429-458},
	options = {extsym={**}},
	keywords = {IncludedFromMail},
}

@article{ID3767_Marx2009,
	author = {Marx, B. P. And Doron-Lamarca, S. And Proctor, S. P. And Vasterling, J. J. },
	journal = {Journal of the International Neuropsychological Society},
	title = {The influence of pre-deployment neurocognitive functioning on post-deployment {PTSD} symptom outcomes among {I}raq-deployed {A}rmy soldiers},
	year = {2009},
	volume = {15(6)},
	pages = {840-852},
	doi = {10.1017/S1355617709990488},
	options = {extsym={**}},
	keywords = {IncludedFromMail},
}

@article{ID3773_Song2012,
	author = {Song, Xuan and Shang, Rui and Bi, Qi and Zhang, Xin and Wu, Yanhong},
	journal = {Psychological Reports: Mental \& Physical Health},
	title = {The influence of sex difference on self-reference effects in a male-dominated culture},
	year = {2012},
	volume = {111(2)},
	pages = {383-392},
	doi = {10.2466/07.02.10.21.PR0.111.5.383-392},
	options = {extsym={**}},
	keywords = {IncludedFromMail},
}

@article{ID3820_Fernandez-Mendoza2009,
	author = {Fernandez-Mendoza, J. And Calhoun, S. And Bixler, E. O. And Pejovic, S. And Karataraki, M. And Liao, D. And Vela-Bueno, A. And Ramos-Platon, M. J. And Sauder, K. A. And Vgontzas, A. N. },
	journal = {Sleep and Performance},
	title = {Insomnia with Objective Short Sleep Duration is Associated with Deficits in Neuropsychological Performance: {A} General Population Study},
	year = {2009},
	volume = {33(4)},
	pages = {459-465},
	options = {extsym={**}},
	keywords = {IncludedFromMail},
}

@article{ID3825_Reiswich2012,
	author = {Reiswich, Jana and Krumova, Elena K. And David, Marianne and Stude, Philipp and Tegenthoff, Martin and Maier, Christoph},
	journal = {Pain},
	title = {Intact 2{D}-form recognition despite impaired spatial acuity in complex regional pain syndrome type {I}},
	year = {2012},
	volume = {153(7)},
	pages = {1484-1494},
	doi = {10.1016/j.pain.2012.04.005},
	options = {extsym={**}},
	keywords = {IncludedFromMail},
}

@article{ID3842_vanOostrom2012,
	author = {van Oostrom, Iris and Franke, Barbara and Rijpkema, Mark and Gerritsen, Lotta and Arias-Vasquez, Alejandro and Fernandez, Guillen and Tendolkar, Indira},
	journal = {Biological Psychology},
	title = {Interaction between {BDNF} {Val66Met} and childhood stressful life events is associated to affective memory bias in men but not women},
	year = {2012},
	volume = {89(1)},
	pages = {214-219},
	doi = {10.1016/j.biopsycho.2011.10.012},
	options = {extsym={**}},
	keywords = {IncludedFromMail},
}

@article{ID3941_Pouliot2005,
	author = {Pouliot, Sandra and Gagnon, Sylvain},
	journal = {Acta Psychologica},
	title = {Is egocentric space automatically encoded?},
	year = {2005},
	volume = {118},
	pages = {193-210},
	doi = {doi:10.1016/j.actpsy.2004.10.016},
	options = {extsym={*}},
	keywords = {IncludedDirectly},
}

@article{ID3947_Oerbeck2006,
	author = {Hanne Kristensen AND Beate Oerbeck},
	journal = {Depression and Anxiety},
	title = {Is selective mutism associated with deficits in memory span and visual memory?: {A}n explaoratory case-control study},
	year = {2006},
	volume = {23},
	pages = {71-76},
	doi = {10.1002/da.20140},
	options = {extsym={**}},
	keywords = {IncludedFromMail},
}

@article{ID3949_Zhang2010,
	author = {Hai-Bao Wang AND Ning Ma AND Yong-Qiang Yu AND Ye-Rong Chen AND Kai Wang AND Da-Ren Zhang},
	journal = {Neurobiology of Learning and Memory},
	title = {Is the contribution of the amygdala to the sex- and enhancement-related effects of emotional memory time-dependent?},
	year = {2010},
	volume = {93},
	pages = {1-7},
	doi = {10.1016/j.nlm.2009.07.009},
	options = {extsym={**}},
	keywords = {IncludedFromMail},
}

@article{ID4007_Maylor2010,
	author = {Maylor, Elizabeth A. And Logie, Robert H. },
	journal = {The Quarterly Journal of Experimental Psychology},
	title = {A large-scale comparison of prospective and retrospective memory development from Childhood to middle age},
	year = {2010},
	volume = {63(3)},
	pages = {442-451},
	doi = {10.1080/17470210903469872},
	options = {extsym={**}},
	keywords = {IncludedFromMail},
}

@article{ID4011_Wang2013,
	author = {Wang, H-X and Jin, Y. and Hendrie, H. C. and Liang, C. and Yang, L. and Cheng, Y. and Unverzagt, F. W. and Ma, F. and Hall, K. S. and Murrell, J. R. and Li, P. and Bian, J. and Pei, J-J and Gao, S. },
	journal = {Journals of Gerontology Series A: Biological Sciences and Medical Sciences},
	title = {Late Life Leisure Activities and Risk of Cognitive Decline},
	year = {2013},
	volume = {68(2)},
	pages = {205–213},
	doi = {10.1093/gerona/gls153},
	options = {extsym={**}},
	keywords = {IncludedFromMail},
}

@article{ID4134_Hyttinena2010,
	author = {Hyttinena, Laura AND Tuulio-Henriksson, Annamari AND Vuorioc, Alpo F. AND Kuosmanenb, Noora AND Härkänen, Tommi AND Koskinen, Seppo AND Strandberg, Timo E. },
	journal = {Journal of Alzheimer's Disease},
	title = {Long-Term Statin Therapy is Associated with Better Episodic Memory in Aged Familial Hypercholesterolemia Patients in Comparison with Population Controls},
	year = {2010},
	volume = {21},
	pages = {611-617},
	doi = {10.3233/JAD-2010-091381},
	options = {extsym={**}},
	keywords = {IncludedFromMail},
}

@article{ID4149_Caselli2011,
	author = {Caselli, R. J. and Dueck, A. C. and Locke, D. E. C. and Hoffman-Snyder, C. R. and Woodruff, B. K. and Rapcsak, S. Z. and Reiman, E. M. },
	journal = {Neurology},
	title = {Longitudinal modeling of frontal cognition in {APOE} \textepsilon4 homozygotes, heterozygotes, and noncarriers},
	year = {2011},
	volume = {76},
	pages = {1383–1388},
	doi = {10.1212/WNL.0b013e3182167147},
	options = {extsym={*}},
	keywords = {IncludedDirectly},
}

@article{ID4171_Lachman2010,
	author = {Lachman, M. E. and Agrigoroaei, S. },
	journal = {Memory and Cognition},
	title = {Low perceived control as a risk factor for episodic memory: {T}he mediational role of anxiety and task interference},
	year = {2010},
	volume = {40},
	pages = {287–296},
	doi = {10.3758/s13421-011-0140-x},
	options = {extsym={**}},
	keywords = {IncludedFromMail},
}

@article{ID4173_Mizuno2011,
	author = {Mizuno, K. and Tanaka, M. and Fukuda, S. and Yamano, E. and Shigihara, Y. and Imai-Matsumura, K. and Watanbe, Y. },
	journal = {Bahvioral and Brain Functions},
	title = {Low visual information-processing speed and
attention are predictors of fatigue in elementary
and junior high school students},
	year = {2011},
	volume = {7(20)},
	pages = {1-7},
	doi = {10.1186/1744-9081-7-20},
	options = {extsym={**}},
	keywords = {IncludedFromMail},
}

@article{ID4174_Eidelman2012,
	author = {Eidelman, S. and Crandall, C. S. and Goodman, J. A. and Blanchar, J. C. },
	journal = {Personality and Social Psychology Bulletin},
	title = {Low-Effort Thought Promotes Political Conservatism},
	year = {2012},
	volume = {38(6)},
	pages = {808-820},
	doi = {10.1177/0146167212439213},
	options = {extsym={**}},
	keywords = {IncludedFromMail},
}

@article{ID4179_Phillips2010,
	author = {Phillips, M. A. and Childs, C. E. and Calder, P. C. and Rogers, P. J. },
	journal = {Nutritional Neuroscience},
	title = {Lower omega-3 fatty acid intake and status are associated with poorer cognitive function in older age: {A} comparison of individuals with and without cognitive impairment and {A}lzheimer's disease},
	year = {2010},
	volume = {15(6)},
	pages = {271-277},
	doi = {10.1179/1476830512Y.0000000026},
	options = {extsym={**}},
	keywords = {IncludedFromMail},
}

@article{ID4202_Bangirana2011,
	author = {Bangirana, B. and Musisi, S. and Boivin, M. J. and Ehnvall, A. and John, C. C. and Bergemann, T. L. and Allebeck, P. },
	journal = {Malaria Journal},
	title = {Malaria with neurological involvement in
{U}gandan children: {E}ffect on cognitive ability,
academic achievement and behaviour},
	year = {2011},
	volume = {10:334},
	pages = {1-7},
	doi = {10.1186/1475-2875-10-334},
	options = {extsym={**}},
	keywords = {IncludedFromMail},
}

@article{ID4253_Lucas2005,
	author = {Lucas, J. A. and Ivnik, R. J. and Smith, G. E. and Ferman, T. J. and Willis, F. B. and Petersen, R. C. and Graff-Radford, N. R. },
	journal = {The Clinical Neuropsychologist},
	title = {Mayo's {O}lder {A}frican {A}mericans {N}ormative {S}tudies: {WMS-R} norms for {A}frican {A}merican elders},
	year = {2005},
	volume = {19},
	pages = {189–213},
	doi = {10.1080/13854040590945292},
	options = {extsym={**}},
	keywords = {IncludedFromMail},
}

@article{ID4262_WessonAshford2014,
	author = {Wesson Ashford, J. and Gere, E. and Bayley, P. J. },
	journal = {Journal of Alzheimer's Disease},
	title = {Measuring Memory in Large Group Settings Using a Continuous Recognition Test},
	year = {2014},
	volume = {27},
	pages = {885-895},
	doi = {10.3233/JAD-2011-110950},
	options = {extsym={**}},
	keywords = {IncludedFromMail},
}

@article{ID4271_Kim2013,
	author = {Min-Jae Kim and Jun Soo Kwon and Min-Sup Shin},
	journal = {Psychiatry Investiagtion},
	title = {Mediating Effect of Executive Function on Memory in Normal Aging Adults},
	year = {2013},
	volume = {10},
	pages = {108-114},
	doi = {10.4306/pi.2013.10.2.108},
	options = {extsym={**}},
	keywords = {IncludedFromMail},
}

@article{ID4272_Lee2012,
	author = {Lee, T. and Crawford, J. D. and Henry, J. D. and Trollor, J. N. and Kochan, N. A. and Wright, M. J. and Ames, D. and Brodaty, H. and Sachdev, P. S. },
	journal = {Neuropsychology},
	title = {Mediating Effects of Processing Speed and Executive Functions in Age-Related Differences in Episodic Memory Performance:
{A} Cross-Validation Study},
	year = {2012},
	volume = {26(6)},
	pages = {776–784},
	doi = {10.1037/a0030053},
	options = {extsym={**}},
	keywords = {IncludedFromMail},
}

@article{ID4300_Lavoie2007,
	author = {Lavoie, M. E. and Thibault, G. and Stip, E. and O'Connor, K. P. },
	journal = {Cognitive Neuropsychiatry},
	title = {Memory and executive functions in adults with {G}illes de la {T}ourette syndrome and chronic tic disorder},
	year = {2007},
	volume = {12(2)},
	pages = {165-181},
	doi = {10.1080/13546800600826371},
	options = {extsym={**}},
	keywords = {IncludedFromMail},
}

@article{ID4325_Lauvsnes2013,
	author = {Lauvsnes, M. B. and Maroni, S. S. and Appenzeller, S. and Beyer, M. K. and Greve, O. J. and Kvaløy, J. T. and Harboe, E. and Gøransson, L. G. and Tjensvoll, A. B. and Omdal, R. },
	journal = {Arthritis \& Rheumatism},
	title = {Memory Dysfunction in Primary {S}jögren's Syndrome Is Associated With Anti-{NR2} Antibodies},
	year = {2013},
	volume = {65(12)},
	pages = {3209–3217},
	doi = {10.1002/art.38127},
	options = {extsym={*}},
	keywords = {IncludedDirectly},
}

@article{ID4332_McWiliams2014,
	author = {McWiliams, K. and Goodman, G. S. and Lyons, K. E. and Newton, J. and Avila-Mora, E. },
	journal = {Memory \& Cognition},
	title = {Memory for child sexual abuse information: {S}imulated memory error and individual differences},
	year = {2014},
	volume = {42},
	pages = {151–163},
	doi = {10.3758/s13421-013-0345-2},
	options = {extsym={**}},
	keywords = {IncludedFromMail},
}

@article{ID4337_Ridout2009,
	author = {Ridout, N. and Dritschel, B. and Matthews, K. and McVicar, M. and Reid, I. C. and O'Carroll, R. E. },
	journal = {Cognition and Emotion},
	title = {Memory for emotional faces
in major depression following
judgement of physical facial
characteristics at encoding},
	year = {2009},
	volume = {23(4)},
	pages = {739-752},
	doi = {10.1080/02699930802121137},
	options = {extsym={**}},
	keywords = {IncludedFromMail},
}

@article{ID4340_Cinan2007,
	author = {Cinan, Sevtap and Atalay, Deniz and Sisman, Simge and Basbug, Gokce and Dervent-Ozbek, Sevinc and Teoman, Dalga D. and Karagoz, Ayca and Karadeniz, A. Yezdan and Beykurt, Sinem and Suleyman, Hediye and Memis, H. Ozge and Yurtsever, Ozgur D. },
	journal = {Learning and Motivation},
	title = {Memory for object locations: {P}riority effect and sex differences in associative spatial learning},
	year = {2007},
	volume = {38},
	pages = {326-341},
	doi = {10.1016/j.lmot.2007.01.002},
	options = {extsym={*}},
	keywords = {IncludedDirectly},
}

@article{ID4342_Daprati2013,
	author = {Daprati, E. and Nico, D. and Delorme, R. and Leboyer, M. and Zalla, T. },
	journal = {Experimential Brain Research},
	title = {Memory for past events: {M}ovement and action chains in high-functioning autism spectrum disorders},
	year = {2013},
	volume = {226},
	pages = {325–334},
	doi = {0.1007/s00221-013-3436-1},
	options = {extsym={**}},
	keywords = {IncludedFromMail},
}

@article{ID4344_Gedney2004,
	author = {Gedney, J. J. and Logan, H. },
	journal = {The Journal of Pain},
	title = {Memory for Stress-Associated Acute Pain},
	year = {2004},
	volume = {5(2)},
	pages = {83-91},
	doi = {10.1016/j.jpain.2003.11.005},
	options = {extsym={*}},
	keywords = {IncludedDirectly},
}

@article{ID4370_Fuentes2012,
	author = {Fuentes, A. and Collins, D. L. and Garcia-Lorenzo, D. and Sled, J. G. and Narayanan, S. and Arnold, D. L. and Banwell, B. L. and Till, C. },
	journal = {Journal of the International Neuropsychological Society},
	title = {Memory Performance and Normalized Regional Brain Volumes in Patients with Pediatric-Onset Multiple Sclerosis},
	year = {2012},
	volume = {18},
	pages = {471-480},
	doi = {10.1017/S1355617711001913},
	options = {extsym={**}},
	keywords = {IncludedFromMail},
}

@article{ID4373_Brooking2012,
	author = {Brooking, Luciana and Uehara, Emmy and Charchat-Fichman, Helenise and Landeira-Fernandez, J. },
	journal = {Psychology \& Neuroscience},
	title = {Memory performance in {B}razilian school-age children},
	year = {2012},
	volume = {5 (2)},
	pages = {165-173},
	doi = {10.3922/j.psns.2012.2.06},
	options = {extsym={*}},
	keywords = {IncludedDirectly},
}

@article{ID4409_Segura2009,
	author = {Segura, B. And Jurado, M. A. and Freixenet, N. and Albuin, C. Muniesa, J. and Junqué, C. },
	journal = {Neuroscience Letters},
	title = {Mental slowness and executive dysfunctions in patients with metabolic syndrome},
	year = {2009},
	volume = {462/1},
	pages = {49-53},
	doi = {10.1016/j.neulet.2009.06.071},
	options = {extsym={**}},
	keywords = {IncludedFromMail},
}

@article{ID4421_Cavalieri2010,
	author = {Cavalieri, M. And Ropele, S. And Petrovic, K. And Pluta-Fuerst, A. And Homayoon, N. And Enzinger, C. And Grazer, A. And Katschnig, P. And Schwingenschuh, P. And Berghold, A. And Schmidt, R. },
	journal = {Diabetes Care},
	title = {Metabolic Syndrome, Brain Magnetic Resonance Imaging, and Cognition},
	year = {2010},
	volume = {33(12)},
	pages = {2489-2495},
	doi = {10.2337/dc10-0851},
	options = {extsym={**}},
	keywords = {IncludedFromMail},
}

@article{ID4423_Bacon2009,
	author = {Bacon, E. and Izaute, M. },
	journal = {Biological Psychiatry},
	title = {Metacognition in Schizophrenia: {P}rocesses Underlying Patients' Reflections on Their Own Episodic Memory},
	year = {2009},
	volume = {66},
	pages = {1031–1037},
	doi = {10.1016/j.biopsych.2009.07.013},
	options = {extsym={**}},
	keywords = {IncludedFromMail},
}

@article{ID4428_Rapeli2007,
	author = {Rapeli, P. and Fabritius, C. and Alho, H. and Salaspuro M. and Wahlbeck, K. and Kalska, H. },
	journal = {BMC Clinical Pharmacology},
	title = {Methadone vs. buprenorphine/naloxone during early opioid substitution treatment: {A} naturalistic comparison of cognitive performance relative to healthy controls},
	year = {2007},
	volume = {7},
	pages = {1-10},
	doi = {10.1186/1472-6904-7-5},
	options = {extsym={**}},
	keywords = {IncludedFromMail},
}

@article{ID4432_Venter2005,
	author = {Venter, A. and Low, D. A. },
	journal = {Medicine and Law},
	title = {Method of testing and the accuracy of eyewitness testimony},
	year = {2005},
	volume = {24},
	pages = {61-79},
	options = {extsym={*}},
	keywords = {IncludedDirectly},
}

@article{ID4441_Reijmer2013,
	author = {Reijmer, Y. D. And Brundel, M. and de Bresser, J. and Kappelle, L. J. and Leemans, A. and Biessels, G. J. },
	journal = {Diabetes Care},
	title = {Microstructural White Matter Abnormalities and Cognitive Functioning in Type 2 Diabetes: {A} diffusion tensor imaging study},
	year = {2013},
	volume = {36(1)},
	pages = {137-144},
	doi = {10.2337/dc12-0493},
	options = {extsym={**}},
	keywords = {IncludedFromMail},
}

@article{ID4494_Kessels2006,
	author = {Kessels, R. P. C. and Nys, G. M. S. and Brands, A. M. A. and van den Berg, E. and Van Zandvoort, M. J. E. },
	journal = {Archives of Clinical Neuropsychology},
	title = {The modified {L}ocation {L}earning {T}est: {N}orms for the assessment of spatial memory function in neuropsychological patients},
	year = {2006},
	volume = {21(8)},
	pages = {841-846},
	doi = {10.1016/j.acn.2006.06.015},
	options = {extsym={**}},
	keywords = {IncludedFromMail},
}

@article{ID4515_Santos2013,
	author = {Santos, N. D. and Costa, P. S. and Cunha, P. and Cotter, J. and Sampaio, A. and Zihl, J. and Almeida, O. F. and Cerqueira, J. J. and Palha, J. A. And Sousa, N. },
	journal = {Age},
	title = {Mood is a key determinant of cognitive performance in community-dwelling older adults: {A} cross-sectional analysis},
	year = {2013},
	volume = {35(5)},
	pages = {1983-1993},
	doi = {10.1007/s11357-012-9482-y},
	options = {extsym={**}},
	keywords = {IncludedFromMail},
}

@article{ID4579_OteroDadin2009,
	author = {Otero Dadin, C. And Rodriquez Salgado, D. and Andrade Fernández, E. },
	journal = {Actas Espanolas de Psiquiatria},
	title = {Natural sex hormone cycles and gender differences in memory},
	year = {2009},
	volume = {37(2)},
	pages = {68-74},
	options = {extsym={*}},
	keywords = {IncludedDirectly},
}

@article{ID4591_Kawano2013,
	author = {Kawano, N. and Awata, S. and Ijuin, M. and Iwamoto, K. And Ozaki, N. },
	journal = {Geriatrics \& Gerontology International},
	title = {Necessity of normative data on the {J}apanese version of the {W}echsler {M}emory {S}cale-{R}evised {L}ogical {M}emory subtest for old-old people},
	year = {2013},
	volume = {13(3)},
	pages = {726-730},
	doi = {10.1111/ggi.12007},
	options = {extsym={*}},
	keywords = {IncludedDirectly},
}

@article{ID4621_Vilberg2012,
	author = {Vilberg, K. L. and Rugg, M. D. },
	journal = {The Journal of Neuroscience},
	title = {The neural correlates of recollection: {T}ransient versus sustained f{MRI} effects},
	year = {2012},
	volume = {32(45)},
	pages = {15679-15687},
	doi = {10.1523/JNEUROSCI.3065-12.2012},
	options = {extsym={**}},
	keywords = {IncludedFromMail},
}

@article{ID4671_Lin2008,
	author = {Lin, Kao-Chang and Guo, Nai-Wen and Tsai, Pei-Chien and Yang, Chiu-Yueh And Guo, YueLiang Leon},
	journal = {Environmental Health Perspectives},
	title = {Neurocognitive changes among elderly exposed to {PCB}s/{PCDF}s in {T}aiwan},
	year = {2008},
	volume = {116/2},
	pages = {184-189},
	doi = {10.1289/ehp.10134},
	options = {extsym={*}},
	keywords = {IncludedDirectly},
}

@article{ID4672_Staresina2005,
	author = {Staresina, B. P and Bauer, H. and Deecke, L. and Walla, P. },
	journal = {NeuroImage},
	title = {Neurocognitive correlates of incidental verbal memory encoding: {A} magnetoencephalographic ({MEG}) study},
	year = {2005},
	volume = {25(2)},
	pages = {430-443},
	doi = {10.1016/j.neuroimage.2004.11.035},
	options = {extsym={*}},
	keywords = {IncludedDirectly},
}

@article{ID4694_Hellvin2012,
	author = {Hellvin, T. and Sundet, K. and Simonsen, C. and Aminoff , S. R. and Lagerberg, T. V. and Andreassen, O. A. and Melle, I. },
	journal = {Bipolar Disorders},
	title = {Neurocognitive functioning in patients recently diagnosed with bipolar disorder},
	year = {2012},
	volume = {12},
	pages = {227–238},
	doi = {10.1111/j.1399-5618.2012.01004.x},
	options = {extsym={**}},
	keywords = {IncludedFromMail},
}

@article{ID4697_Wagner2012,
	author = {Wagner, M. and Schulze-Rauschenbach, S. and Petrovsky, N. and Brinkmeyer, J. and von der Goltz, C. and Grunder, G. and Spreckelmeyer, K. N. and Wienker, T. and Diaz Lacava, A. and Mobascher, A. and Dahmen, N. and Clepce, M. and Thuerauf, N. and Kiefer, F. and de Millas, W. and Gallinat, J. and Winterer, G. },
	journal = {Addiction Biology},
	title = {Neurocognitive impairments in non-deprived smokers-results from a population-based multi-center study on smoking-related behavior},
	year = {2012},
	volume = {18},
	pages = {752-761},
	doi = {10.1111/j.1369-1600.2011.00429.x},
	options = {extsym={**}},
	keywords = {IncludedFromMail},
}

@article{ID4704_Burdick2008,
	author = {Burdick, K. E. and Robinson, D. G. and Malhotra, A. K. and Szeszko, P. R. },
	journal = {Journal of the International Neuropsychological Society},
	title = {Neurocognitive profile analysis in obsessive-compulsive disorder},
	year = {2008},
	volume = {14},
	pages = {640–645},
	doi = {10.10170S1355617708080727},
	options = {extsym={**}},
	keywords = {IncludedFromMail},
}

@article{ID4710_Schaefer2013,
	author = {Schaefer, C. and von Rhein, M. and Knirsch, W. and Huber, R. and Natalucci, G. and Caflisch, J. and Landolt, M. A. and Latal, B. },
	journal = {Developmental Medicine \& Child Neurology},
	title = {Neurodevelopmental outcome, psychological adjustment, and quality of life in adolescents with congenital heart disease},
	year = {2013},
	volume = {55(12)},
	pages = {1143-1149},
	doi = {10.1111/dmcn.12242},
	options = {extsym={**}},
	keywords = {IncludedFromMail},
}

@article{ID4745_Crotty2012,
	author = {Crotty, K. C. and Ahronovich, M. D. and Baron, I. S. and Baker, R. and Erickson, K. And Litman, F. R. },
	journal = {Journal of Perinatology},
	title = {Neuropsychological and behavioral effects of postnatal dexamethasone in extremely low birth weight preterm children at early school age},
	year = {2012},
	volume = {32},
	pages = {139-146},
	doi = {10.1038/jp.2011.62},
	options = {extsym={**}},
	keywords = {IncludedFromMail},
}

@article{ID4752_Muller2007,
	author = {Müller, B. W. and Gimbel, K. and Keller-Pliessnig, A. Sartory, G. and Gastpar, M. and Davids, E. },
	journal = {European Archives of Psychiatry and Clinical Neuroscience},
	title = {Neuropsychological assessment of adult patients with attention-deficit/hyperactivity disorder},
	year = {2007},
	volume = {257},
	pages = {112-119},
	doi = {10.1007/s00406-006-0688-9},
	options = {extsym={**}},
	keywords = {IncludedFromMail},
}

@article{ID4783_Hellstrom2008,
	author = {Hellström, P. and Edsbagge, M. and Blomsterwall, W. and Archer, T. and Tisell, M. and Tullberg, M. and Wikkelsø, C. },
	journal = {Neurosurgery},
	title = {Neuropsychological Effects of Shunt Treatment in Idiopathic Normal Pressure Hydrocephalus},
	year = {2008},
	volume = {63(3)},
	pages = {527-536},
	doi = {10.1227/01.NEU.0000325258.16934.BB},
	options = {extsym={**}},
	keywords = {IncludedFromMail},
}

@article{ID4803_Kashyap2013,
	author = {Kashyap, H. and Kumar, J. K. and Kandavel, T. and Reddy, Y. C. J. },
	journal = {Comprehensive Psychiatry},
	title = {Neuropsychological functioning in obsessive-compulsive disorder: {A}re executive functions the key deficit?},
	year = {2013},
	volume = {54},
	pages = {533–540},
	doi = {10.1016/j.comppsych.2012.12.003},
	options = {extsym={**}},
	keywords = {IncludedFromMail},
}

@article{ID4809_Su2007,
	author = {Chwen-Yng Su and Hui-Mei Chen and Aij-Lie Kwan and Yueh-Hsieh Lin and Nai-Wen Guo},
	journal = {Archives of Clinical Neuropsychology},
	title = {Neuropsychological impairment after hemorrhagic stroke in basal ganglia},
	year = {2007},
	volume = {22},
	pages = {465–474},
	doi = {10.1016/j.acn.2007.01.025},
	options = {extsym={**}},
	keywords = {IncludedFromMail},
}

@article{ID4820_Ye2012,
	author = {Ye, B. S. and Seo, S. W. and Lee, Y. and Kim, S. Y. and Choi, S. H. and Lee, Y. M. and Kim, D. H. and Han, H. J. and Na, D. L. and Kim, E. },
	journal = {Dementia and Geriatric Cognitive Disorders},
	title = {Neuropsychological Performance and Conversion to {A}lzheimer's Disease in Early- Compared to Late-Onset Amnestic Mild Cognitive Impairment: {CREDOS} Study},
	year = {2012},
	volume = {34},
	pages = {156–166},
	doi = {10.1159/000342973},
	options = {extsym={**}},
	keywords = {IncludedFromMail},
}

@article{ID4834_Kisser2012,
	author = {Kisser, J. E. and Wendell, C. R. and Spencer, R. J. and Waldstein, S. R. },
	journal = {Archives of Clinical Neuropsychology},
	title = {Neuropsychological Performance of Native versus Non-native {E}nglish Speakers},
	year = {2012},
	volume = {27},
	pages = {749–755},
	doi = {10.1093/arclin/acs082},
	options = {extsym={**}},
	keywords = {IncludedFromMail},
}

@article{ID4856_Iqbal2009,
	author = {Iqbal, Nasur and Caswell, Helen L. And Hare, Dougal J. and Pilkington, Olga and Mercer, Stephen and Duncan, Susan},
	journal = {Epilepsy \& Behavior},
	title = {Neuropsychological profiles of patients with juvenile myoclonic epilepsy and their siblings: {A} preliminary controlled experimental video-{EEG} case series},
	year = {2009},
	volume = {14(3)},
	pages = {516-521},
	doi = {10.1016/j.yebeh.2008.12.025.},
	options = {extsym={**}},
	keywords = {IncludedFromMail},
}

@article{ID4858_Lin2010,
	author = {Lin, Ashleigh and Northam, Elisabeth A. And Rankins, Debbie and Werther, George A. and Cameron, Fergus J. },
	journal = {Pediatric Diabetes},
	title = {Neuropsychological profiles of young people with type 1 diabetes 12 yr after disease onset},
	year = {2010},
	volume = {11(4)},
	pages = {235-243},
	doi = {10.1111/j.1399-5448.2009.00588.x},
	options = {extsym={**}},
	keywords = {IncludedFromMail},
}

@article{ID4864_Narhi2010,
	author = {Närhi, Vesa and Lehto-Salo, Prikko and Marttunen, Mauri},
	journal = {Scandinavian Journal of Psychology},
	title = {Neuropsychological subgroups of adolescents with conduct disorder},
	year = {2010},
	volume = {51(3)},
	pages = {278-284},
	doi = {10.1111/j.1467-9450.2009.00767.x},
	options = {extsym={**}},
	keywords = {IncludedFromMail},
}

@article{ID4868_Ruffieux2010,
	author = {Ruffieux, N. and Njamnshi, A. K. and Mayer, E. and Sztajzel, R. and Eta, S. C. and Doh, R. F. and Kengne, A. -M. and Ngamaleu, R. N. and Chanal, J. and Verdon, V. and Hauert, C-A},
	journal = {Child Neuropsychology},
	title = {Neuropsychology in {C}ameroon: {F}irst Normative Data for Cognitive Tests Among School-Aged Children},
	year = {2010},
	volume = {16(1)},
	pages = {1-19},
	doi = {10.1080/09297040902802932},
	options = {extsym={**}},
	keywords = {IncludedFromMail},
}

@article{ID4871_Woicik2009,
	author = {Woicik, Patricia A. and Moeller, Scott J. And Alia-Klein, Nelly and Maloney, Thomas and Lukasikm Tanya M. and Yeliosof, Olga and Wang, Gene-Jack and Volkow, Nora D. and Goldstein, Rita Z. },
	journal = {Neuropsychopharmacology},
	title = {The Neuropsyhology of Cocaine Addiction: {R}ecent Cocaine Use Masks Impairment},
	year = {2009},
	volume = {34(5)},
	pages = {1112-1122},
	doi = {10.1038/npp.2008.60},
	options = {extsym={**}},
	keywords = {IncludedFromMail},
}

@article{ID4878_Merema2013,
	author = {Merema, Matt R. And Speelman, Craig P. and Foster, Jonathan K. and Kaczmarek, Elizabeth A. },
	journal = {The American Journal of Geriatric Psychiatry},
	title = {Neuroticism (Not Depressive Symptoms) Predicts Memory Complaints in Some Community-Dwelling Older Adults},
	year = {2013},
	volume = {21(8)},
	pages = {729-736},
	doi = {10.1016/j.jagp.2013.01.059},
	options = {extsym={**}},
	keywords = {IncludedFromMail},
}

@article{ID4890_Brown2007,
	author = {Brown, Franklin C. and Roth, Robert M. And Saykin, Andrew J. and Beverly-Gibson, Gina},
	journal = {The Clinical Neuropsychologist},
	title = {A New Measure of Visual Location
Learning and Memory: {D}evelopment and
Psychometric Properties for the {B}rown
{L}ocation {T}est ({BLT})},
	year = {2007},
	volume = {21(5)},
	pages = {811-825},
	doi = {10.1080/13854040600878777},
	options = {extsym={**}},
	keywords = {IncludedFromMail},
}

@article{ID4896_File2001,
	author = {File, Sandra E. And Fluck, Emma and Leahy, Abbey},
	journal = {International Journal of Neuropsychopharmacology},
	title = {Nicotine has calming effects on stress-induced
mood changes in females, but enhances
aggressive mood in males},
	year = {2001},
	volume = {4(4)},
	pages = {371-376},
	doi = {10.1017/S1461145701002577},
	options = {extsym={*}},
	keywords = {IncludedDirectly},
}

@article{ID4914_Ayesa-Arriola2014,
	author = {Ayesa-Arriola, Rosa and Rodriguez-Sanchez, Jose Manuel and Gomez-Ruiz, Elsa and Roiz- Santiáñez, Roberto and Reeves, Lauren L. and Crespo-Facorro, Benedicto},
	journal = {Progress in Neuro-Psychopharmacology and Biological Pstchiatry},
	title = {No sex differences in neuropsychological performance in first episode psychosis patients},
	year = {2014},
	volume = {48},
	pages = {149-154},
	doi = {10.1016/j.pnpbp.2013.09.009},
	options = {extsym={*}},
	keywords = {IncludedDirectly},
}

@article{ID4915_Rahman2011,
	author = {Rahman, Q. and Bakare, Monsurat and Serinsu, Ceydan},
	journal = {Brain and Cognition},
	title = {No sex differences in spatial location memory for abstract designs},
	year = {2011},
	volume = {76(1)},
	pages = {15-19},
	doi = {10.1016/j.bandc.2011.03.012},
	options = {extsym={*}},
	keywords = {IncludedDirectly},
}

@article{ID4924_Luzzi2011,
	author = {Luzzi, Simona and Pesallaccia, Martina and Fabi, Katia and Muti, Marco and Viticchi, Giovanna and Provinciali, Leandro and Piccirilli, Massimo},
	journal = {Neurological Sciences},
	title = {Non-verbal memory measured by {R}ey-{O}sterrieth {C}omplex {F}igure {B}: {N}ormative data},
	year = {2011},
	volume = {32(6)},
	pages = {1081-1089},
	doi = {10.1007/s10072-011-0641-1},
	options = {extsym={**}},
	keywords = {IncludedFromMail},
}

@article{ID4940_Fichman2010,
	author = {Helenice Charchat Fichman and Luciana Brooking Teresa Dias and Conceição Santos Fernandes and Roberto Lourenço and Paulo Caramelli and Ricardo Nitrini},
	journal = {Psychology \& Neuroscience},
	title = {Normative data and construct validity of the {R}ey {A}uditory {V}erbal {L}earning {T}est in a {B}razilian elderly population},
	year = {2010},
	volume = {3(1)},
	pages = {79-84},
	doi = {10.3922/j.psns.2010.1.010},
	options = {extsym={*}},
	keywords = {IncludedDirectly},
}

@article{ID4942_Coluccia2011,
	author = {Coluccia, Emanuele and Gamboz, Nadia and Brandimonte, Maria A. },
	journal = {Neurological Sciences},
	title = {Normative data for a battery of free recall, cued recall and recognition tests in the elderly {I}talian population},
	year = {2011},
	volume = {32(6)},
	pages = {1103-1114},
	doi = {10.1007/s10072-011-0747-5},
	options = {extsym={**}},
	keywords = {IncludedFromMail},
}

@article{ID4943_Morales2010,
	author = {Morales, Manuel and Campo, Pablo and Fernández, Aaron and Moreno, David and Yáñez, Javier and Sañudo, Ignacio},
	journal = {Archives of Clinical Neuropsychology},
	title = {Normative Data for a Six-Trial Administration of a {S}panish Version of the {V}erbal {S}elective {R}eminding {T}est},
	year = {2010},
	volume = {25(8)},
	pages = {745-761},
	doi = {10.1093/arclin/acq076},
	options = {extsym={**}},
	keywords = {IncludedFromMail},
}

@article{ID4944_Vakil2010,
	author = {Vakil, E. and Greenstein, Yoram and Blachstein, H. },
	journal = {The Clinical Neuropsychologist},
	title = {Normative Data for Composite Scores for Children and Adults Derived from the {R}ey {A}uditory {V}erbal {L}earning {T}est},
	year = {2010},
	volume = {24(4)},
	pages = {662-677},
	doi = {10.1080/13854040903493522},
	options = {extsym={*}},
	keywords = {IncludedDirectly},
}

@article{ID4946_Lee2002,
	author = {Lee, T. M. C. And Yuen, K. S. L. and Chan, C. C. H. },
	journal = {Journal of Clinical and Experimental Neuropsychology},
	title = {Normative Data for Neuropsychological Measures of Fluency, Attention, and Memory Measures for {H}ong {K}ong {C}hinese},
	year = {2002},
	volume = {24(5)},
	pages = {615-632},
	doi = {10.1076/jcen.24.5.615.1001},
	options = {extsym={*}},
	keywords = {IncludedDirectly},
}

@article{ID4947_Yang2012,
	author = {Yang, Lili and Unverzagt, Frederick W. and Jin, Yinlong and Hendrie, Hugh C. and Liang, Chaoke and Hall, Kathleen S. and Cao, Jingxiang and Ma, Feng and Murrell, Jill R. and Cheng, Yibin and Li, Ping and Bian, Jianchao and Gao, Sujuan},
	journal = {The Clinical Neuropsychologist},
	title = {Normative Data for Neuropsychological Tests in a Rural Elderly {C}hinses Cohort},
	year = {2012},
	volume = {26(4)},
	pages = {641-653},
	doi = {10.1080/13854046.2012.666266},
	options = {extsym={**}},
	keywords = {IncludedFromMail},
}

@article{ID4948_Badcock2011,
	author = {Badcock, Johanna C. And Dragović, Milan and Dawson, Lisa and Jones, Rochelle},
	journal = {Archives of Clinical Neuroscience},
	title = {Normative Data for Rey's Auditory Verbal Learning Test in Individuals with Schizophrenia},
	year = {2011},
	volume = {26(3)},
	pages = {205-213},
	doi = {10.1093/arclin/acr005},
	options = {extsym={*}},
	keywords = {IncludedDirectly},
}

@article{ID4952_Mokri2013,
	author = {Mokri, Hind and Ávila-Funes, José Alberto and Meillon, Céline and Gutiérres Robledo, Lius Miguel and Amieva, Hélèn},
	journal = {The Clinical Neuropsychologist},
	title = {Normative data for the {M}ini-{M}ental {S}tate {E}xamination, the {F}ree and {C}ued {S}elective {R}eminding {T}est and the {I}saacs {S}et {T}est for an older adult {M}exican population: {T}he {C}oyoacán {C}ohort {S}tudy},
	year = {2013},
	volume = {27(6)},
	pages = {1004-1018},
	doi = {10.1080/13854046.2013.809793},
	options = {extsym={*}},
	keywords = {IncludedDirectly},
}

@article{ID4960_Keefe2009,
	author = {Keefe, R. S. E. And Harvey, P. D. and Goldberg, T. E. and Gold, J. M. and Walker, T. M. and Kennel, C. and Hawkins, K. },
	journal = {Schizophrenia Research},
	title = {Norms and standardization of the Brief Assessment of Cognition in Schizophrenia ({BACS})},
	year = {2009},
	volume = {102(1-3)},
	pages = {108-115},
	doi = {10.1016/j.schres.2008.03.024},
	options = {extsym={*}},
	keywords = {IncludedDirectly},
}

@article{ID4961_Fillenbaum2011,
	author = {Fillenbaum, Gerda G. And Burchette, Bruce M. and Unverzagt, Fredrick W. and Rexroth, Daniel F. and Welsh-Bohmer, Kathleen},
	journal = {The Clinical Neuropsychologist},
	title = {Norms for CERAD Constructional Praxis Recall},
	year = {2011},
	volume = {25(8)},
	pages = {1345-1358},
	doi = {10.1080/13854046.2011.614962},
	options = {extsym={**}},
	keywords = {IncludedFromMail},
}

@article{ID4969_Snitz2010,
	author = {Snitz, Beth E. And Loewenstein, David A. And Chang, Chung-Chou H. And Lee, Ching-Wen and Vander Bilt, Joni and Saxton, Judith and Ganguli, Mary},
	journal = {International Psychogeriatrics},
	title = {A novel approach to assessing memory at the population level: {V}ulnerability to semantic interference},
	year = {2010},
	volume = {22(5)},
	pages = {785-794},
	doi = {10.1017/S1041610209991657},
	options = {extsym={**}},
	keywords = {IncludedFromMail},
}

@article{ID4987_Choi2005,
	author = {Choi, Jean and L'Hirondell, Natasha},
	journal = {Learning and Individual Differences},
	title = {Object location memory: {A} direct test of the verbal memory hypothesis},
	year = {2005},
	volume = {15(3)},
	pages = {237-245},
	doi = {10.1016/j.lindif.2005.02.001},
	options = {extsym={*}},
	keywords = {IncludedDirectly},
}

@article{ID5022_Malaspina2012,
	author = {Malaspina, Dolores and Keller, Andreas and Antonius, Daniel and Messinger, Julie W. And Goetz, Deborah M. and Harkavy-Friedman, Jill and Goetz, Raymond R. and Harlap, Susan},
	journal = {The Journal of Neuropsychiatry and Clinical Neurosciences},
	title = {Olfaction and Cognition in Schizophrenia: {S}ex Matters},
	year = {2012},
	volume = {24(2)},
	pages = {165-175},
	doi = {10.1176/appi.neuropsych.11070154},
	options = {extsym={*}},
	keywords = {IncludedDirectly},
}

@article{ID5025_Schofield2012,
	author = {Schofield, Peter W. and Ebrahimi, Houman and Jones, Alison L. and Bateman, Grant A. And Murray, Sonya R. },
	journal = {BMC Neurology},
	title = {An olfactory `stress test' may detect preclinical {A}lzheimer's disease},
	year = {2012},
	volume = {12(24)},
	pages = {1-8},
	doi = {10.1186/1471-2377-12-24},
	options = {extsym={**}},
	keywords = {IncludedFromMail},
}

@article{ID5044_Unsworth2010,
	author = {Unsworth, Nash},
	journal = {Acta Psychologica},
	title = {On the division of working memory and long-term memory and their relation to intelligence: {A} latent variable approach},
	year = {2010},
	volume = {134(1)},
	pages = {16-28},
	doi = {10.1016/j.actpsy.2009.11.010},
	options = {extsym={**}},
	keywords = {IncludedFromMail},
}

@article{ID5051_Trachtenberg2005,
	author = {Trachtenberg, Rochelle E. and Aisen, Paul S. And Chuang, Yi-Li},
	journal = {American Journal of Alzheimer's Disease and Other Dementias},
	title = {One-trial 10-item free-recall performance in {T}aiwanese elderly and near-elderly: {A} potential screen for cognitive decline},
	year = {2005},
	volume = {20(4)},
	pages = {239-247},
	doi = {10.1177/153331750502000410},
	options = {extsym={*}},
	keywords = {IncludedDirectly},
}

@article{ID5057_Terry2013,
	author = {Terry, Douglas P. and Puente, Antonio N. and Brown, Courtney L. and Faraco, Carlos C. And Miller, L. Stephen},
	journal = {Journal of Clinical and Experimental Neuropsychology},
	title = {Openness to experience is related to better memory ability in older adults with questionable dementia},
	year = {2013},
	volume = {35(5)},
	pages = {509-517},
	doi = {10.1080/13803395.2013.795932},
	options = {extsym={**}},
	keywords = {IncludedFromMail},
}

@article{ID5072_Wagovich2012,
	author = {Wagovich, Stacy A. And Pak, Youngju and Miller, Margaret D. },
	journal = {American Journal of Speech-Language Pathology},
	title = {Orthographic Word Knowledge Growth in School-Age Children},
	year = {2012},
	volume = {21},
	pages = {140-153},
	doi = {10.1044/1058-0360(2012/10-0032)},
	options = {extsym={**}},
	keywords = {IncludedFromMail},
}

@article{ID5155_Paulo2011,
	author = {Paulo, Ana Christina and Sampaio, Adriana and Santos, Nadine Correia and Costa, Patricio Soares and Cunha, Pedro and Zihl, Joseph and Cerqueira, Joao and Palha, Joana Almeida and Sousa, Nuno},
	journal = {P{L}oS ONE},
	title = {Patterns of Cognitive Performance in Healthy Ageing in Northern {P}ortugal: {A} Cross-Sectional Analysis},
	year = {2011},
	volume = {6(9)},
	pages = {1-9},
	doi = {10.1371/journal.pone.0024553},
	options = {extsym={**}},
	keywords = {IncludedFromMail},
}

@article{ID5224_Rosenbloom2005,
	author = {Rosenbloom, Margaret J. and O'Reilly, Anne and Sassoon, Stephanie A. and Sullivan, Edith V. and Pfefferbaum, Adolf},
	journal = {Journal of Studies of Alcohol},
	title = {Persistent Cognitive Deficits in Community-Treated Alcoholic Men and Women Volunteering for Research: {L}imited Contribution from Psychiatric Comorbidity},
	year = {2005},
	volume = {66(2)},
	pages = {254-265},
	options = {extsym={*}},
	keywords = {IncludedDirectly},
}

@article{ID5239_Novotny2003,
	author = {Novotny, Janet A. And Rumpler, William V. And Riddick, Howard and Herbert, James R. And Rhodes, Donna and Judd, Joseph T. And Baer, David J. And McDowell, Margaret and Briefel, Ronette},
	journal = {Journal of the American Dietic Association},
	title = {Personality characteristics as predictors of underreporting of energy intake on 24-hour dietary recall interviews},
	year = {2003},
	volume = {103(9)},
	pages = {1146–1151},
	doi = {10.1016/S0002-8223(03)00975-1},
	options = {extsym={*}},
	keywords = {IncludedDirectly},
}

@article{ID5272_Blankevoort2013,
	author = {Blankevoort, Christiaan G. and Scherder, Erik J. A and Wieling, Martijn B. and Hortobágyi, Tibor and Brouwer, Wiebo H. and Geuze, Reint H. and van Heuvelen, Marieke J. G. },
	journal = {P{L}oS ONE},
	title = {Physical Predictors of Cognitive Performance in Healthy Older Adults: {A} Cross-Sectional Analysis},
	year = {2013},
	volume = {8(7)},
	pages = {1-9},
	doi = {10.1371/journal.pone.0070799},
	options = {extsym={*}},
	keywords = {IncludedDirectly},
}

@article{ID5291_Arentoft2009,
	author = {Arentoft, Alyssa and Sweat, Victoria and Starn, Vanessa and Oliver, Stephen and Hassenstab, Jason and Bruehl, Hannah and Tirsi, Aziz and Javier, Elizabeth and McHugh, Pauline F. And Convit, Antonio},
	journal = {Brain and Cognition},
	title = {Plasma {BDNF} is reduced among middle-aged and elderly women with impaired insulin function: {E}vidence of a compensatory mechanism},
	year = {2009},
	volume = {71},
	pages = {147-152},
	doi = {10.1016/j.bandc.2009.04.009},
	options = {extsym={**}},
	keywords = {IncludedFromMail},
}

@article{ID5293_RuizdeAzua2013,
	author = {Ruiz de Azua, Sonia and Matute, Carlos and Stertz, Laura and Mosquera, Fernando and Aitor, Palomino and de la Rosa, Iris and Barbeito, Sara and Vega, Patricia and Kapczinski, Flavio and Gonzales-Pinto, Ana},
	journal = {BMC Psychiatry},
	title = {Plasma brain-derived neurotrophic factor levels, learning capacity and cognition in patients with first episode psychosis},
	year = {2013},
	volume = {13},
	pages = {1-9},
	doi = {10.1186/1471-244X-13-27},
	options = {extsym={*}},
	keywords = {IncludedDirectly},
}

@article{ID5302_Lam2008,
	author = {Lam, Phung K. and Kritz-Silverstein, Donna and Barrett-Connor, Elizabeth and Milne, David and Nielsen, Forrest and Gamst, Anthony and Morton, Deborah and Wingard, Deborah},
	journal = {The Journal of Nutrition Health and Aging},
	title = {Plasma Trace Elements and Cognitive Function in Older Men and Women: {T}he {R}ancho {B}ernardo Study},
	year = {2008},
	volume = {12(1)},
	pages = {22-27},
	options = {extsym={*}},
	keywords = {IncludedDirectly},
}

@article{ID5315_Sosa2009,
	author = {Sosa, Ana Luisa and Albanese, Emiliano and Prince, Martin and Acosta, Daisy and Ferri, Cleusa P. and Guerra, Mariella and Huang, Yueqin and Jacob, K. S. and de Rodriguez, Juan Llibre and Salas, Aquiles and Yang, Fang and Gaona, Ciro and Joteeshwaran, A. T. and Rodriguez, Guillermina and de la Torre, Gabriela Rojas and Williams, Joseph D. and Stewart, Robert. },
	journal = {BMC Neurology},
	title = {Population normative data for the 10/66 {D}ementia {R}esearch {G}roup cognitive test battery from {L}atin {A}merica, {I}ndia and {C}hina: {A} cross-sectional survey},
	year = {2009},
	volume = {9(48)},
	pages = {1-11},
	doi = {10.1186/1471-2377-9-48},
	options = {extsym={*}},
	keywords = {IncludedDirectly},
}

@article{ID5323_Corbeil2008,
	author = {Corbeil, Marie-Elaine M. And McKelvie, S. J. },
	journal = {North American Journal of Psychology},
	title = {Pornography use and recall of sexual and neutral words},
	year = {2008},
	volume = {10(2)},
	pages = {1-12},
	options = {extsym={*}},
	keywords = {IncludedDirectly},
}

@article{ID5325_Marchant2010,
	author = {Marchant, Natalie L. And King, Sarah L. And Tabet, Naji and Rusted, Jennifer M. },
	journal = {Neuropsychopharmacology},
	title = {Positive Effects of Cholinergic Stimulation Favor Young {APOE} \textepsilon4 Carriers},
	year = {2010},
	volume = {35},
	pages = {1090-1096},
	doi = {10.1038/npp.2009.214},
	options = {extsym={**}},
	keywords = {IncludedFromMail},
}

@article{ID5337_Ferree2009,
	author = {Ferree, Nikole K. And Cahill, L. },
	journal = {Consciousness and Cognition},
	title = {Post-event spontaneous intrusive recollections and strength of memory for emotional events in men and women},
	year = {2009},
	volume = {18},
	pages = {126-134},
	doi = {10.1016/j.concog.2008.11.008},
	options = {extsym={**}},
	keywords = {IncludedFromMail},
}

@article{ID5338_Savaskan2007,
	author = {Savaskan, Egemen and Ehrhardt, Rike and Schulz, Andre and Walter, Marc and Schachinger, Hartmut},
	journal = {Psychoneuroendocrinology},
	title = {Post-learning intranasal oxytocin modulates human memory for facial identity},
	year = {2007},
	volume = {33(3)},
	pages = {368-374},
	doi = {10.1016/j.psyneuen.2007.12.004},
	options = {extsym={**}},
	keywords = {IncludedFromMail},
}

@article{ID5362_Zoladz2013,
	author = {Zoladz, Phillip R. And Warnecke, Ashlee J. And Woelke, Sara A. And Burke, Hanna M. And Frigo, Rachael M. And Pisansky, Julia M. And Lyle, Sara M. And Talbot, Jeffery N. },
	journal = {Neurobiology of Learning and Memory},
	title = {Pre-learning stress that is temporally removed from acquisition exerts sex-specific effects on long-term memory},
	year = {2013},
	volume = {100},
	pages = {77-87},
	doi = {10.1016/j.nlm.2012.12.012},
	options = {extsym={**}},
	keywords = {IncludedFromMail},
}

@article{ID5408_Conde-Sala2012,
	author = {Conde-Sala, Josep L. And Garre-Olmo, Josep and Vilalta-Franch, Joan and Llinàs-Reglà, Jordi and Turró-Garriga, Oriol and Lozano-Gallego, Manuela and Hernández-Ferrándiz, Marta and Pericot-Nierga, Immaculada and López-Pousa, Secundino},
	journal = {International Psychogeriatrics},
	title = {Predictors of cognitive decline in {A}lzheimer's disease and mild cognitive impairment using the {CAMCOG}: {A} five-year follow-up},
	year = {2012},
	volume = {24(6)},
	pages = {948–958},
	doi = {10.1017/S1041610211002158},
	options = {extsym={**}},
	keywords = {IncludedFromMail},
}

@article{ID5440_Holsen2008,
	author = {Holsen, Laura M. And Dalton, Kim M. And Johnstone, Tom and Davidson, Richard J. },
	journal = {NeuroImage},
	title = {Prefrontal social cognition network dysfunction underlying face encoding and social anxiety in fragile {X} syndrome},
	year = {2008},
	volume = {43},
	pages = {562-304},
	doi = {10.1016/j.neuroimage.2008.08.009},
	options = {extsym={**}},
	keywords = {IncludedFromMail},
}

@article{ID5452_Paul2005,
	author = {Paul, Robert H. And Lawrence, Jeffrey and Williams, Leanne M. And Richard, C. Clark and Cooper, Nicholas and Gordon, Evian},
	journal = {International Journal of Neuroscience},
	title = {Preliminary validity of ``integneuro'': {A} new computerized battery of neurocognitive tests},
	year = {2005},
	volume = {115(11)},
	pages = {1549-1567},
	doi = {10.1080/00207450590957890},
	options = {extsym={*}},
	keywords = {IncludedDirectly},
}

@article{ID5483_Hirata2009,
	author = {Hirata, Edson Shiguemi and Nakano, Eduardo Yoshia and Pinto Junior, Jony Arrais and Litvok, Júlio and Bottino, Cássio M. C. },
	journal = {International Journal of Geriatric Psychiatry},
	title = {Prevalence and correlates of alcoholism in community-dwelling elderly living in {S}ão {P}aulo, {B}razil},
	year = {2009},
	volume = {24},
	pages = {1045-1053},
	doi = {10.1002/gps.2224},
	options = {extsym={**}},
	keywords = {IncludedFromMail},
}

@article{ID5500_Schatz2012,
	author = {Philip Schatz and Rosemarie Scolaro Moser and Gary S. Solomon And Summer D. Ott And Robin Karpf},
	journal = {Journal of Athletic Training},
	title = {Prevalence of Invalid Computerized Baseline
Neurocognitive Test Results in High School and
Collegiate Athletes},
	year = {2012},
	volume = {47(3)},
	pages = {289-296},
	doi = {10.4085/1062-6050-47.3.14},
	options = {extsym={**}},
	keywords = {IncludedFromMail},
}

@article{ID5526_Buchmann2008,
	author = {Buchmann, Andreas and Mondadori, Christian R. A. and Hänggi, Jürgen and Aerni, Amanda and Vrticka, Pascal and de Quervain, J. F. and Papassotiropoulos, Andreas and Henke, Katharina},
	journal = {Neuropsychologia},
	title = {Prion protein {M129V} polymorphism affects retrieval-related brain activity},
	year = {2008},
	volume = {48},
	pages = {2389-2402},
	doi = {10.1016/j.neuropsychologia.2008.03.002},
	options = {extsym={**}},
	keywords = {IncludedFromMail},
}

@article{ID5537_Choi2003,
	author = {Choi, Jean and Silverman, I. },
	journal = {Personality and Individual Differences},
	title = {Processes underlying sex differences in route-learning strategies in children and adolescents},
	year = {2003},
	volume = {34(7)},
	pages = {1153-1166},
	doi = {10.1016/S0191-8869(02)00105-8},
	options = {extsym={*}},
	keywords = {IncludedDirectly},
}

@article{ID5550_Davey2013,
	author = {Davey, Adam and Dai, Ting and Woodard, John L. And Miller, L. S. And Gondo, Yasuyuki and Johnson, Mary Ann and Hausman, Dorothy B. And Martin, Peter and Green, Robert C. And Allen, Robert H. And Stabler, Sally P. And Poon, Leonard W. And Georgia Centenarian},
	journal = {Experimental Aging Research},
	title = {Profiles of Cognitive Functioning in a Population-Based Sample of Centenarians Using Factor Mixture Analysis},
	year = {2013},
	volume = {39(2)},
	pages = {125-144},
	doi = {10.1080/0361073X.2013.761869},
	options = {extsym={**}},
	keywords = {IncludedFromMail},
}

@article{ID5581_Lui2011,
	author = {Lui, Simon S. Y. and Wang, Ya and Liu, Amy C. Y. and Chui, William W. H. and Gong, Qi-Yong and Shum, David and Cheung, Eric F. C. and Chan, Raymond C. K. },
	journal = {Neuropsychologia},
	title = {Prospective memory in patients with first-onset schizophrenia and their non-psychotic siblings},
	year = {2011},
	volume = {49},
	pages = {2217-2224},
	doi = {10.1016/j.neuropsychologia.2011.04.002},
	options = {extsym={**}},
	keywords = {IncludedFromMail},
}

@article{ID5584_Ling2013,
	author = {Ling, J. M. and Klimaj, S. and Toulouse, T. and Mayer, A. R. },
	journal = {Neurology},
	title = {A prospective study of gray matter abnormalities in mild traumatic brain injury},
	year = {2013},
	volume = {81(21)},
	pages = {2121–2127},
	doi = {10.​1212/​01.​wnl.​0000437302.​36064.​b1},
	options = {extsym={**}},
	keywords = {IncludedFromMail},
}

@article{ID5630_Zhong2014,
	author = {Zhong, W. And Cruickshanks, K. J. And Schubert, C. R. And Carlsson, C. M. Chappel, R. J. And Klein, B. E. K. And Klein, R. And Acher, C. W. },
	journal = {Alzheimer Disease \& Associated Disorders},
	title = {Pulse Wave Velocity and Cognitive Functions in Older Adults},
	year = {2014},
	volume = {28(1)},
	pages = {44-49},
	doi = {10.1097/WAD.0b013e3182949f06},
	options = {extsym={**}},
	keywords = {IncludedFromMail},
}

@article{ID5648_Vanhoutte2012,
	author = {Vanhoutte, Sarah and de Letter, Miet and Corthals, Paul and van Borsel, John and Santens, Patrick},
	journal = {Clinical Linguistics \& Phonetics},
	title = {Quantitative analysis of language production in {P}arkinson's disease using a cued sentence generation task},
	year = {2012},
	volume = {26(10)},
	pages = {863-881},
	doi = {10.3109/02699206.2012.711420},
	options = {extsym={**}},
	keywords = {IncludedFromMail},
}

@article{ID5650_Lovden2007,
	author = {Lövdén, Martin and Herlitz, A. and Schellenbach, Michael and Grossman-Hutter, Barbara and Krüger, Antonio and Lindenberger, Ulrika. },
	journal = {Cognition and Neurosciences},
	title = {Quantitative and qualitative sex differences in spatial navigation},
	year = {2007},
	volume = {48},
	pages = {353-358},
	doi = {10.1111/j.1467-9450.2007.00582.x},
	options = {extsym={*}},
	keywords = {IncludedDirectly},
}

@article{ID5673_Cansino2012,
	author = {Cansino, S. and Estrada-Manilla, C. and Hernández-Ramos, E. and Martínez-Galindo, J. G. and Torres-Trejo, F. and Gómez-Fernández, T. and Ayala-Hernández, M. and Osorio, D. and Cedillo-Tinoco, M. and Garcés-Flores, L. and Gómez-Melgarejo, S. and Beltrán-Palacios, K. and Guadalupe, García-Lázaro H. and García-Gutiérrez, F. and Cadena-Arenas, Y. and Fernández-Apan, L. and Bärtschi, A. and Resendiz-Vera, J. and Rodríguez-Ortiz, MD. },
	journal = {Developmental Psychology},
	title = {The Rate of Source Memory Decline Across the Adult Life Span},
	year = {2012},
	volume = {49(5)},
	pages = {973-985},
	doi = {10.1037/a0028894},
	options = {extsym={**}},
	keywords = {IncludedFromMail},
}

@article{ID5716_Serra2010,
	author = {Serra, Laura and Bozzali, Marco and Cercigiani, Mara and Perri, Roberta and Fadda, Lucia and Caltagirone, Carlo and Carlesimo, Giovanni A. },
	journal = {Neuropsychology},
	title = {Recollection and Familiarity in {A}mnesic {M}ild {C}ognitive {I}mpairment},
	year = {2010},
	volume = {25(3)},
	pages = {316-326},
	doi = {10.1037/a0017654},
	options = {extsym={**}},
	keywords = {IncludedFromMail},
}

@article{ID5717_Drakeford2010,
	author = {Drakeford, Justine L. And Edelstyn, Nicola M. J and Oyebode, Femi and Srivastava, Shrikant and Calthorpe, William R, and Mukherjee, Tirthankar},
	journal = {Psychiatry Research},
	title = {Recollection deficiencies in patients with major depressive disorder},
	year = {2010},
	volume = {175},
	pages = {205-210},
	doi = {10.1016/j.psychres.2008.08.010},
	options = {extsym={**}},
	keywords = {IncludedFromMail},
}

@article{ID5741_Diege2010,
	author = {Diege, Nils and Maahr, Eija and Backenroth-Ohsako, Gunnel},
	journal = {Journal of Attention Disorders},
	title = {Reduced capacity in a dichotic memory test for adult patients with {ADHD}},
	year = {2010},
	volume = {13(6)},
	pages = {677-683},
	doi = {10.1177/1087054709347245},
	options = {extsym={**}},
	keywords = {IncludedFromMail},
}

@article{ID5769_Jiang2010,
	author = {Yuhong V. Jiang and MiYoung Kwon and Won Mok Shim and Bo-Yeong Won},
	journal = {Visual Cognition},
	title = {Redundancy effects in the perception and memory of visual objects},
	year = {2010},
	volume = {18(9)},
	pages = {1233-1252},
	doi = {10.1080/13506281003791074},
	options = {extsym={**}},
	keywords = {IncludedFromMail},
}

@article{ID5780_Walhovd2006,
	author = {Walhovd, Kristine B. And Fjell, Anders M. And Dale, Anders M. And Fischl, Bruce and Quinn, Brian T. And Makris, Nikos and Salat, David and Reinvang, Ivar},
	journal = {NeuroImage},
	title = {Regional cortical thickness matters in recall after months more than minutes},
	year = {2006},
	volume = {31},
	pages = {1343-1351},
	doi = {10.1016/j.neuroimage.2006.01.011},
	options = {extsym={**}},
	keywords = {IncludedFromMail},
}

@article{ID5781_Donovan2014,
	author = {Donovan, Nancy J. And Wadsworth, Lauren P. And Lorius, Natacha and Locasio, Joseph J. And Rentz, Dorene M. And Johnson, Keith A. And Sperling, Reisa A. And Marshall, Gad A. },
	journal = {The American Journal of Geriatric Psychology},
	title = {Regional Cortical Thinning Predicts Worsening Apathy and Hallucinations Across the {A}lzheimer Disease Spectrum},
	year = {2014},
	volume = {22(11)},
	pages = {1-12},
	doi = {10.1016/j.jagp.2013.03.006},
	options = {extsym={**}},
	keywords = {IncludedFromMail},
}

@article{ID5806_Flegr2012,
	author = {Flegr, J. and Hampl, R. and \v{C}ernochová, D and Preiss, M. and Bi\v{c}íková, M. and Sieger, L. and P\v{r}íplatová, L. and Ka\v{n}ková, \v{S}. and Klose, J. },
	journal = {Neuroendocrinology Letters},
	title = {The relation of cortisol and sex hormone levels to results of psychological, performance, IQ and memory tests in military men and women},
	year = {2012},
	volume = {33(2)},
	pages = {224-235},
	options = {extsym={*}},
	keywords = {IncludedDirectly},
}

@article{ID5822_Veena2014,
	author = {Veena, S. R. and Hegde, Bhavya G. and Ramachandraiah, Somashekara and Krishnaveni, Ghattu V and Fall, Caroline H. D. and Srinivasan Krishnamachari},
	journal = {Archives of Disease in Childhood},
	title = {Relationship between adiposity and cognitive performance in 9-10-year-old children
in South {I}ndia},
	year = {2014},
	volume = {99(2)},
	pages = {126-34},
	doi = {10.1136/archdischild-2013-304478},
	options = {extsym={*}},
	keywords = {IncludedDirectly},
}

@article{ID5871_Cockroft2008,
	author = {Cockroft, K. and Blackburn, M. },
	journal = {South African Journal of Psychology},
	title = {The Relationship between {S}enior {S}outh {A}frican {I}ndividual {S}cale - {R}evised ({SSAIS-R}) and Subtest of Reading Ability},
	year = {2008},
	volume = {38},
	pages = {377-389},
	doi = {10.1177/008124630803800209},
	options = {extsym={*}},
	keywords = {IncludedDirectly},
}

@article{ID5875_Wolf2001,
	author = {Wolf, Oliver T. And Schommer, Nicole C. And Hellhammer, Dirk H. And McEwen, Bruce S. And Kirschbaum, C. },
	journal = {Psychoneuroendocrinology},
	title = {The relationship between stress induced cortisol levels and memory differs between men and women},
	year = {2001},
	volume = {26},
	pages = {711-720},
	options = {extsym={*}},
	keywords = {IncludedDirectly},
}

@article{ID5884_Karadayi2014,
	author = {Karadayi, Husna and Arisoy, Ozden and Altunrende, Burcu and Boztad, Mehmet Hamid and Sercan, Mustafa},
	journal = {International Journal of Psychiatry in Clinical Practice},
	title = {The relationship of cognitive impairment with neurological and psychiatric variables in multiple sclerosis patients},
	year = {2014},
	volume = {18(1)},
	pages = {45-51},
	doi = {10.3109/13651501.2013.845221},
	options = {extsym={**}},
	keywords = {IncludedFromMail},
}

@article{ID5896_Mellet2014,
	author = {Mellet, E. And Jobard, G. And Zago, L. And Crivello, F. And Petit, L. And Joliot, M. And Mazoyer, B. And Tzourio-Mazoyer, N. },
	journal = {Laterality: Asymmetries of Body, Brain and Cognition},
	title = {Relationships between hand laterality and verbal and spatial skills in 436 healthy adults balanced for handedness},
	year = {2014},
	volume = {19(4)},
	pages = {383-404},
	doi = {10.1080/1357650X.2013.796965},
	options = {extsym={**}},
	keywords = {IncludedFromMail},
}

@article{ID5905_Horgan2009,
	author = {Horgan, Terrence G. and McGrath, Marianne P. and Long, Joseph A. },
	journal = {Sex Roles},
	title = {The Relevance of People Versus Objects in Explaining Females' Advantage over Males in Appearance Accuracy},
	year = {2009},
	volume = {60(11-12)},
	pages = {890-899},
	doi = {10.1007/s11199-009-9596-6},
	options = {extsym={*}},
	keywords = {IncludedDirectly},
}

@article{ID5931_Block2009,
	author = {Block, Stephanie D. And Greenberg, Seth N. And Goodman, Gail S. },
	journal = {Journal of Applied Social Psychology},
	title = {Remembrance of Eyewitness Testimony: {E}ffects of Emotional Content, Self-Relevance, and Emotional Tone},
	year = {2009},
	volume = {39(12)},
	pages = {2859-2878},
	doi = {10.1111/j.1559-1816.2009.00553.x},
	options = {extsym={*}},
	keywords = {IncludedDirectly},
}

@article{ID5936_Townes2008,
	author = {Townes, Brenda D. And Martins, Pavao Isabel and Castro-Caldas, Isabel and Rosenbaum, Gail and Derouen, Timothy},
	journal = {International Journal of Neuoscience},
	title = {Repeat test scores on neurobehavioral measures over an eight-year period in a sample of {P}ortuguese children},
	year = {2008},
	volume = {118},
	pages = {79-93},
	doi = {10.1080/00207450601042102},
	options = {extsym={*}},
	keywords = {IncludedDirectly},
}

@article{ID5956_Halpern2011,
	author = {Halpern, John H. And Sherwood, Andrea R. And Hudson, James I. And Gruber, Staci and Kozin, David and Pope, Jr. , Harrison G. },
	journal = {Addiction},
	title = {Residual neurocognitive features of long-term ecstasy users with minimal exposure to other drugs},
	year = {2011},
	volume = {106 (4)},
	pages = {777-786},
	doi = {10.1111/j.1360-0443.2010.03252.x},
	options = {extsym={**}},
	keywords = {IncludedFromMail},
}

@article{ID6025_Murre2013,
	author = {Murre, J. M. J. and Janssen, S. M. J. and Romke, R. and Meeter, M. },
	journal = {Acta Psychologica},
	title = {The rise and fall of immediate and delayed memory for verbal and visuospatial information from late childhood to late adulthood},
	year = {2013},
	volume = {142},
	pages = {96–107},
	doi = {10.1016/j.actpsy.2012.10.005},
	options = {extsym={*}},
	keywords = {IncludedDirectly},
}

@article{ID6055_Fritsch2007,
	author = {Fritsch, Thomas and Larsen, Janet D. And Smyth, Kathleen A. },
	journal = {Aging, Neuropsychology, and Cognition: A Journal on Normal and Dysfunctional Development},
	title = {The Role of Adolescent {IQ} and Gender in the Use of Cognitive Support for Remembering in Aging},
	year = {2007},
	volume = {14(4)},
	pages = {394-416},
	doi = {10.1080/13825580500473696},
	options = {extsym={*}},
	keywords = {IncludedDirectly},
}

@article{ID6060_Davidson2006,
	author = {Davidson, Denise},
	journal = {Motivation and Emotion},
	title = {The role of basic, self-conscious and self-conscious evaluative emotions in children's memory and understanding of emotion},
	year = {2006},
	volume = {30(3)},
	pages = {237-247},
	doi = {10.1007/s11031-006-9037-6},
	options = {extsym={*}},
	keywords = {IncludedDirectly},
}

@article{ID6087_Cadar2012,
	author = {Cadar, D. and Pikhart, H. and Mishra, G. and Stephen, A. and Kuh, D. and Richards, M. },
	journal = {Journal of Aging Research},
	title = {The Role of Lifestyle Behaviors on 20-Year Cognitive Decline},
	year = {2012},
	volume = {2012},
	pages = {1-13},
	doi = {10.1155/2012/304014},
	options = {extsym={*}},
	keywords = {IncludedDirectly},
}

@article{ID6134_Mehta2013,
	author = {Mehta, U. M. and Thirthalli, J. and Kumar, C. N. and Kumar, J. K. and Keshavan, M. S. and Gangadhar, B. N. },
	journal = {Asian Journal of Psychiatry},
	title = {Schizophrenia patients experience substantial social cognition deficits across multiple domains in remission},
	year = {2013},
	volume = {6},
	pages = {324–329},
	doi = {10.1016/j.ajp.2013.02.001},
	options = {extsym={*}},
	keywords = {IncludedDirectly},
}

@article{ID6163_Baron2012,
	author = {Baron, I. S. and Brandt, J. and Ahronovich, M. D. and Baker, R. and Erickson, K. and Litman, F. R. },
	journal = {Child Neuropsychology: A Journal on Normal and Abnormal Development in Childhood and Adolescence},
	title = {Selective deficit in spatial location
memory in extremely low birth weight
children at age six: {T}he {PETIT} Study},
	year = {2012},
	volume = {18(3)},
	pages = {299-311},
	doi = {10.1080/09297049.2011.613815},
	options = {extsym={*}},
	keywords = {IncludedDirectly},
}

@article{ID6169_Unterhalter2007,
	author = {Unterhalter, G. and Farrell, S. and Mohr, C. },
	journal = {Eating Behaviors},
	title = {Selective memory biases for words reflecting sex-specific body image concerns},
	year = {2007},
	volume = {8(3)},
	pages = {382-389},
	doi = {10.1016/j.eatbeh.2006.11.015},
	options = {extsym={*}},
	keywords = {IncludedDirectly},
}

@article{ID6173_Hassan2007,
	author = {Hassan, B. and Rahman, Q. },
	journal = {Behavioral Neuroscience},
	title = {Selective sexual orientation-related differences in object location memory},
	year = {2007},
	volume = {121(3)},
	pages = {625-633},
	doi = {10.1037/0735-7044.121.3.625},
	options = {extsym={*}},
	keywords = {IncludedDirectly},
}

@article{ID6187_Lombardo2007,
	author = {Lombardo, M. V. and Barnes, J. L. and Wheelwright, S. J. and Baron-Cohen, S. },
	journal = {Self-referential cognition and empathy in autism},
	title = {Self-referential cognition and empathy in autism},
	year = {2007},
	volume = {2(9)},
	pages = {e883},
	options = {extsym={*}},
	keywords = {IncludedDirectly},
}

@article{ID6233_Hogervorst2004,
	author = {Hogervorst, E. and De Jager, C. and Budge, M. and Smith, A. D. },
	journal = {Psychoneuroendocrinology},
	title = {Serum levels of estradiol and testosterone and performance in different cognitive domains in healthy elderly men and women},
	year = {2004},
	volume = {29(3)},
	pages = {405-421},
	doi = {10.1016/S0306-4530(03)00053-2},
	options = {extsym={*}},
	keywords = {IncludedDirectly},
}

@article{ID6240_Schretlen2007,
	author = {Schretlen, David J. AND Inscore, Anjeli B. AND Jinnah, H. A. AND Rao, Vani AND Gordon, Barry AND Pearlson, Godfrey D. },
	journal = {Neuropsychology},
	title = {Serum Uric Acid and Cognitive Function in Community-Dwelling Older Adults},
	year = {2007},
	volume = {21},
	pages = {136-140},
	doi = {10.1037/0894-4105.21.1.136},
	options = {extsym={**}},
	keywords = {IncludedFromMail},
}

@article{ID6243_Skjerve2007,
	author = {Skjerve, Arvid AND Nordhus, Inger Hilde AND Engedal, Knut AND Pallesen, Sta ̊le AND Brækhus, Anne AND Nygaard, Harald A. },
	journal = {International Journal of Geriatric Psychiatry},
	title = {Seven minute screen performance in a normal elderly sample},
	year = {2007},
	volume = {22},
	pages = {764-769},
	doi = {10.1002/gps.1736},
	options = {extsym={*}},
	keywords = {IncludedDirectly},
}

@article{ID6258_Weiss2006,
	author = {Weiss, Elisabeth M. AND Ragland, J. Daniel AND Brensinger, Colleen M. AND Bilker, Warren B. AND Deisenhammer, Eberhard A. AND Delazer, Margarete},
	journal = {Journal of the International Neuropsychological Society},
	title = {Sex differences in clustering and switching in verbal fluency tasks},
	year = {2006},
	volume = {12},
	pages = {502-509},
	doi = {10.1017/S1355617706060656},
	options = {extsym={*}},
	keywords = {IncludedDirectly},
}

@article{ID6274_Postma2003,
	author = {Postma, Albert and Jager, Gerry and Kessels, Roy P. C. and Koppeschaar, Hans P. F. and van Honk, Jack},
	journal = {Brain and Cognition},
	title = {Sex differences for selective forms of spatial memory},
	year = {2003},
	volume = {54},
	pages = {24-34},
	doi = {10.1016/S0278-2626(03)00238-0},
	options = {extsym={*}},
	keywords = {IncludedDirectly},
}

@article{ID6276_Rahman2005,
	author = {Rahman, Q. and Abrahams, Sharon and Jussab, Fardin},
	journal = {Brain and Cognition},
	title = {Sex differences in a human analogue of the {R}adial {A}rm {M}aze: {T}he ``17-{B}ox {M}aze {T}est''},
	year = {2005},
	volume = {58},
	pages = {312-317},
	doi = {10.1016/j.bandc.2005.03.001},
	options = {extsym={*}},
	keywords = {IncludedDirectly},
}

@article{ID6278_Mueller2008,
	author = {Mueller, Sven C. And Jackson, Carl P. T. and Skelton, Ron W. },
	journal = {Behavioral Brain Research},
	title = {Sex differences in a virtual water maze: {A}n eye tracking and pupillometry study},
	year = {2008},
	volume = {193},
	pages = {209-215},
	doi = {10.1016/j.bbr.2008.05.017},
	options = {extsym={*}},
	keywords = {IncludedDirectly},
}

@article{ID6289_Herlitz2006,
	author = {Herlitz, A. and Kabir, Zarina N. },
	journal = {Scandinavian Journal of Psychology},
	title = {Sex differences in cognition among illiterate {B}angladeshis: {A} comparison with literate {B}angladeshis and {S}wedes},
	year = {2006},
	volume = {47},
	pages = {441-447},
	doi = {10.1111/j.1467-9450.2006.00531.x},
	options = {extsym={*}},
	keywords = {IncludedDirectly},
}

@article{ID6295_Bucker2014,
	author = {Bücker, Joana and Popuri, Swetha and Muralidharan, Kesevan and Kozicky, Jan-Marie and Baitz, Heather A. And Honer, William G. And Torres, Ivan J. And Yatham, Lakshmi N. },
	journal = {Journal of Affective Disorders},
	title = {Sex differences in cognitive functioning in patients with bipolar disorder who recently recovered from a first episode of mania: {D}ata from the {S}ystematic {T}reatment {O}ptimization {P}rogram for {E}arly {M}ania ({STOP-EM})},
	year = {2014},
	volume = {155},
	pages = {162-168},
	doi = {10.1016/j.jad.2013.10.044},
	options = {extsym={*}},
	keywords = {IncludedDirectly},
}

@article{ID6305_Felmingham2012,
	author = {Felmingham, Kim L. and Tran, Thu Phoung and Fong, Wing Chee and Bryant, Richard A. },
	journal = {Biological Psychology},
	title = {Sex differences in emotional memory consolidation: {T}he effect of stress-induced salivary alphe-amylase and cortisol},
	year = {2012},
	volume = {89(3)},
	pages = {539-544},
	doi = {10.1016/j.biopsycho.2011.12.006},
	options = {extsym={**}},
	keywords = {IncludedFromMail},
}

@article{ID6315_Sommer2013,
	author = {Sommer, Werner and Hildebrandt, Agneta and Kunina-Habenicht, Olga and Schacht, Annekathrin and Wilhelm, Oliver},
	journal = {Acta Psychologia},
	title = {Sex differences in face cognition},
	year = {2013},
	volume = {142},
	pages = {62-73},
	options = {extsym={**}},
	keywords = {IncludedFromMail},
}

@article{ID6318_Brewster2011,
	author = {Brewster, Paul W. H. and Mullin, Caitlin R. and Dobrin, Roxana A. and Steeves, Jennifer K. E. },
	journal = {Laterality: Asymmetries of Body, Brain and Cognition},
	title = {Sex differences in face processing are mediated by handedness and sexual orientation},
	year = {2011},
	volume = {16(2)},
	pages = {188-200},
	doi = {10.1080/13576500903503759},
	options = {extsym={**}},
	keywords = {IncludedFromMail},
}

@article{ID6320_Bengner2006,
	author = {Bengner, T. and Fortmeier, C. and Malina, T. and Lindenau, M. and Voges, B and Goebell, E. and Stodieck, S. },
	journal = {Epilepsy \& Behavior},
	title = {Sex differences in face recognition memory in patients with temporal lobe epilepsy, patients with generalized epilepsy, and healthy controls},
	year = {2006},
	volume = {9},
	pages = {593-600},
	doi = {10.1016/j.yebeh.2006.08.021},
	options = {extsym={*}},
	keywords = {IncludedDirectly},
}

@article{ID6328_Woolley2010,
	author = {Woolley, Daniel G. and Vermaercke, Ben and Op de Beeck, Hans and Wagemans, Johan and Gantois, Ilse and D'Hooge, Rudi and Swinnen, Stephan P. And Wenderoth, Nicole},
	journal = {Behavioural Brain Research},
	title = {Sex differences in human virtual water maze performance: {N}ovel measures reveal the relative contribution of directional responding and spatial knowledge},
	year = {2010},
	volume = {208},
	pages = {408-414},
	doi = {10.1016/j.bbr.2009.12.019},
	options = {extsym={**}},
	keywords = {IncludedFromMail},
}

@article{ID6330_Kersker2003,
	author = {Kersker, J. L. and Epley, M. L. and Wilson, J. F. },
	journal = {Perceptual and Motor Skills},
	title = {Sex Differences in Landmark Learning by Children Aged 5 to 12 Years},
	year = {2003},
	volume = {96},
	pages = {329-338},
	doi = {10.2466/pms.2003.96.1.329},
	options = {extsym={*}},
	keywords = {IncludedDirectly},
}

@article{ID6331_Keith2011,
	author = {Keith, T. Z. And Reynolds, Matthew R. And Roberts, Lisa G. And Winter, Amanda L. And Austin, Cynthia A. },
	journal = {Intelligence},
	title = {Sex differences in latent cognitive abilities ages 5 to 17: {E}vidence from the {D}ifferential {A}bility {S}cales---{S}econd {E}dition},
	year = {2011},
	volume = {39},
	pages = {389-404},
	doi = {10.1016/j.intell.2011.06.008},
	options = {extsym={*}},
	keywords = {IncludedDirectly},
}

@article{ID6332_Keith2009,
	author = {Keith, T. Z. And Reynolds, Matthew R. And Patel, Puja G. And Ridley, Kristen P. },
	journal = {Intelligence},
	title = {Sex differences in latent cognitive abilities ages 6 to 59: {E}vidence from the {W}oodcock-{J}ohnson {III} tests of cognitive abilities},
	year = {2009},
	volume = {36},
	pages = {502-525},
	doi = {10.1016/j.intell.2007.11.001},
	options = {extsym={*}},
	keywords = {IncludedDirectly},
}

@article{ID6335_Ionescu2004,
	author = {Ionescu, M. D. },
	journal = {Psychological Reports},
	title = {Sex Differences in Memory Estimates for Pictures and Words with Multiple Recall Trials},
	year = {2004},
	volume = {94},
	pages = {467-474},
	doi = {10.2466/pr0.94.2.467-474},
	options = {extsym={*}},
	keywords = {IncludedDirectly},
}

@article{ID6336_Ionescu2002,
	author = {Ionescu, M. D. },
	journal = {Psychological Reports},
	title = {Sex differences in memory estimates, revisited},
	year = {2002},
	volume = {91},
	pages = {167-172},
	doi = {10.2466/PR0.91.5.167-172},
	options = {extsym={*}},
	keywords = {IncludedDirectly},
}

@article{ID6338_McCall2007,
	author = {McCall, Katie M. and Rellini, Alessandra H. And Seal, Brooke, N and Meston, Cindy M. },
	journal = {Archives of Sexual Behavior},
	title = {Sex Differences in Memory for Sexually-Relevant Information},
	year = {2007},
	volume = {36},
	pages = {508-517},
	doi = {10.1007/s10508-006-9106-7},
	options = {extsym={*}},
	keywords = {IncludedDirectly},
}

@article{ID6339_Glaser2012,
	author = {Glaser, Emma and Mendrek, Adrianna and Germaine, Martine and Lakis, Nadia and Lavoie, Marc E. },
	journal = {International Journal of Psychophysiology},
	title = {Sex differences in memory of emotional images: {A} behavioral and electrophysiological investigation},
	year = {2012},
	volume = {85},
	pages = {17-26},
	doi = {10.1016/j.ijpsycho.2012.01.007},
	options = {extsym={*}},
	keywords = {IncludedDirectly},
}

@article{ID6340_Guillem2009,
	author = {Guillem, François and Mendrek, Adrianna and Lavoie, Mark E. And Pampoulova, Tania and Stip, Emmanuel},
	journal = {Progress in Neuro-Psychopharmacology \& Biological Psychiatry},
	title = {Sex differences in memory processing in schizophrenia: {A}n event-related potential ({ERP}) study},
	year = {2009},
	volume = {33},
	pages = {1-10},
	doi = {10.1016/j.pnpbp.2008.08.002},
	options = {extsym={*}},
	keywords = {IncludedDirectly},
}

@article{ID6346_Rahman2005,
	author = {Rahman, Q. and Clarke, Christopher David},
	journal = {Psychopharmacology},
	title = {Sex differences in neurocognitive functioning among abstinent recreational cocaine users},
	year = {2005},
	volume = {181},
	pages = {374-380},
	doi = {10.1007/s00213-005-2257-8},
	options = {extsym={*}},
	keywords = {IncludedDirectly},
}

@article{ID6349_Bozikas2010,
	author = {Bozikas, Vasilis P. And Kosmidis, Mary H. And Peltekis, Apostolos and Giannakou, Maria and Nimatoudis, Ioannis and Karavatos, Athanasios and Fokas, Kostas and Garyfallos, George},
	journal = {Australian and New Zeeland Journal of Psychiatry},
	title = {Sex differences in neuropsychological functioning among schizophrenia patients},
	year = {2010},
	volume = {44},
	pages = {333-341},
	doi = {10.3109/00048670903489833},
	options = {extsym={**}},
	keywords = {IncludedFromMail},
}

@article{ID6350_Vaskinn2011,
	author = {Vaskinn, Anja and Sundet, Kjetil and Simonsen, Carmen and Hellvin, Tone and Melle, Ingrid and Andreassen, Ole A. },
	journal = {Neuropsychology},
	title = {Sex Differences in Neuropsychological Performance and Social Functioning in Schizophrenia and Bipolar Disorder},
	year = {2011},
	volume = {25 (4)},
	pages = {449-510},
	doi = {10.1037/a0022677},
	options = {extsym={*}},
	keywords = {IncludedDirectly},
}

@article{ID6353_Gallagher2006,
	author = {Gallagher, P. and Neave, N. and Hamilton, C. and Gray, J. M. },
	journal = {Learning and Individual Differences},
	title = {Sex differences in object location memory: {S}ome further methodological considerations},
	year = {2006},
	volume = {16},
	pages = {277–290},
	doi = {10.1016/j.lindif.2006.12.007},
	options = {extsym={*}},
	keywords = {IncludedDirectly},
}

@article{ID6354_Honda2009,
	author = {Honda, A. and Nihei, Y. },
	journal = {Learning and Individual Differences},
	title = {Sex differences in object location memory: {T}he female advantage of immediate detection of changes},
	year = {2009},
	volume = {19},
	pages = {234–237},
	doi = {10.1016/j.lindif.2008.11.005},
	options = {extsym={*}},
	keywords = {IncludedDirectly},
}

@article{ID6362_Kimura2003,
	author = {Kimura, D. and Seal, B. N. },
	journal = {Psychological Reports},
	title = {Sex differences in recall of real or nonsense words},
	year = {2003},
	volume = {93},
	pages = {263-264},
	doi = {10.2466/PR0.93.5.263-264},
	options = {extsym={*}},
	keywords = {IncludedDirectly},
}

@article{ID6363_Larson2003,
	author = {Larson, M. and Lövdén, M. and Nilsson, L-G},
	journal = {Acta Psychologica},
	title = {Sex differences in recollective experience for olfactory and verbal information},
	year = {2003},
	volume = {112},
	pages = {89–103},
	options = {extsym={*}},
	keywords = {IncludedDirectly},
}

@article{ID6371_Cashdan2012,
	author = {Cashdan, E. and Marlowe, F. W. and Crittenden, A. and Porter, C. and Wood, B. M. },
	journal = {Evolution and Human Behavior},
	title = {Sex differences in spatial cognition among {H}adza foragers},
	year = {2012},
	volume = {33(4)},
	pages = {274-284},
	doi = {10.1016/j.evolhumbehav.2011.10.005},
	options = {extsym={**}},
	keywords = {IncludedFromMail},
}

@article{ID6373_Spiers2008,
	author = {Spiers, M. V. and Sakamoto, M. and Elliott, R. J. and Baumann, S. },
	journal = {CyberPsychology \& Behavior},
	title = {Sex Differences in Spatial Object-Location Memory in a Virtual Grocery Store},
	year = {2008},
	volume = {11(4)},
	pages = {471-483},
	doi = {10.1089/cpb.2007.0058},
	options = {extsym={*}},
	keywords = {IncludedDirectly},
}

@article{ID6383_Heller2010,
	author = {Heller, M. A. and Lynn Jones, M. and Walk, A. McClure and Schnarr, R. and Hasara, A. and Litwiller, B. },
	journal = {The Journal of General Psychology},
	title = {Sex Differences in the Haptic Change Task},
	year = {2010},
	volume = {137(1)},
	pages = {49-62},
	options = {extsym={**}},
	keywords = {IncludedFromMail},
}

@article{ID6405_Harness2008,
	author = {Harness, A. and Jacot, L. and Scherf, S. and White, A. and Warnick, J. E. },
	journal = {Psychological Reports},
	title = {Sex differences in working memory},
	year = {2008},
	volume = {103(1)},
	pages = {214-218},
	doi = {10.2466/pr0.103.1.214-218},
	options = {extsym={*}},
	keywords = {IncludedDirectly},
}

@article{ID6416_Weirich2011,
	author = {Weirich, S. and Hoffmann, F. and Meissner, L. and Heinz, A. and Bengner, T. },
	journal = {Neuropsychology},
	title = {Sex Influence on Face Recognition Memory Moderated by Presentation Duration and Reencoding},
	year = {2011},
	volume = {25(6)},
	pages = {806–813},
	doi = {10.1037/a0025633},
	options = {extsym={**}},
	keywords = {IncludedFromMail},
}

@article{ID6418_Haut2006,
	author = {Haut, K. M. and Barch, D. M. },
	journal = {NeuroImage},
	title = {Sex influences on material-sensitive functional lateralization in working and episodic memory: {M}en and women are
not all that different},
	year = {2006},
	volume = {32},
	pages = {411-422},
	doi = {10.1016/j.neuroimage.2006.01.044},
	options = {extsym={*}},
	keywords = {IncludedDirectly},
}

@article{ID6453_Cahill2001,
	author = {Cahill, L. and Haier, R. J. and White, N. S. and Fallon, S. and Kilpatrick, L. and Lawrence, C. and Potkin, S. G. and Alkire, M. T. },
	journal = {Neurobiology of Learning and Memory},
	title = {Sex-Related Difference in Amygdala Activity during Emotionally Influenced Memory Storage},
	year = {2001},
	volume = {75},
	pages = {1–9},
	doi = {10.1006/nlme.2000.3999},
	options = {extsym={*}},
	keywords = {IncludedDirectly},
}

@article{ID6454_Aikins2010,
	author = {Aikins, D. E. and Anticevic, A. and Kiehl, K. A. and Krystal, J. H. },
	journal = {NeuroReport},
	title = {Sex-related differences in amygdala activity influences immediate memory},
	year = {2010},
	volume = {21},
	pages = {273–276},
	doi = {10.1097/WNR.0b013e328335b3f9},
	options = {extsym={**}},
	keywords = {IncludedFromMail},
}

@article{ID6465_Amone2011,
	author = {Amone, B. and Pompili, A. and Tavares, M. C. and Gasbarri, A. },
	journal = {Frontiers in Behavioral Neuroscience},
	title = {Sex-related memory recall and talkativeness for emotional stimuli},
	year = {2011},
	volume = {5},
	pages = {1-9},
	doi = {10.3389/fnbeh.2011.00052},
	options = {extsym={*}},
	keywords = {IncludedDirectly},
}

@article{ID6485_Kroneisen2013,
	author = {Kroneisen, M. and Bell, R. },
	journal = {Memory},
	title = {Sex, cheating, and disgust: {E}nhanced source
memory for trait information that violates gender
Stereotypes},
	year = {2013},
	volume = {2},
	pages = {167-181},
	doi = {10.1080/09658211.2012.713971},
	options = {extsym={**}},
	keywords = {IncludedFromMail},
}

@article{ID6488_Fried2008,
	author = {Fried, C. B. and Johanson, J. C. },
	journal = {Journal of Applied Social Psychology},
	title = {Sexual and Violent Media's Inhibition of Advertisement Memory: {E}ffect or Artifact?},
	year = {2008},
	volume = {38(7)},
	pages = {1716–1735},
	doi = {10.1111/j.1559-1816.2008.00366.x},
	options = {extsym={**}},
	keywords = {IncludedFromMail},
}

@article{ID6491_Grabe2011,
	author = {Grabe, M. E. and Samson, L. },
	journal = {Communication Research},
	title = {Sexual Cues Emanating From the Anchorette Chair: {I}mplications for Perceived Professionalism, Fitness for Beat, and Memory for News},
	year = {2011},
	volume = {38(4)},
	pages = {471 -496},
	doi = {10.1177/0093650210384986},
	options = {extsym={*}},
	keywords = {IncludedDirectly},
}

@article{ID6504_Rahman2011,
	author = {Rahman, Q. and Newland, C. and Smyth, B. M. },
	journal = {Brain and Cognition},
	title = {Sexual orientation and spatial position effects on selective forms of object location memory},
	year = {2011},
	volume = {75},
	pages = {217–224},
	doi = {10.1016/j.bandc.2010.11.010},
	options = {extsym={*}},
	keywords = {IncludedDirectly},
}

@article{ID6505_Rahman2003,
	author = {Rahman, Q. and Wilson, G. D. and Abrahams, S. },
	journal = {Journal of the International Neuropsychological Society},
	title = {Sexual orientation related differences in spatial memory},
	year = {2003},
	volume = {9},
	pages = {376–383},
	doi = {10.10170S1355617703930037},
	options = {extsym={*}},
	keywords = {IncludedDirectly},
}

@article{ID6523_Xu2011,
	author = {Lin Xu and Chao Qiang Jiang and Tai Hing Lam and Bin Liu and Ya Li Jin and Tong Zhu and Wei Sen Zhang and Kar Keung Cheng and Neil Thomas},
	journal = {Sleep},
	title = {Short or Long Sleep Duration Is Associated with Memory Impairment in Older {C}hinese: {T}he {G}uangzhou {B}iobank {C}ohort {S}tudy},
	year = {2011},
	volume = {34(5)},
	pages = {575-580},
	options = {extsym={**}},
	keywords = {IncludedFromMail},
}

@article{ID6526_Fulda2010,
	author = {Fulda, S. and Beitinger, M. E. and Reppermund, S. and Winkelmann, J. and Wetter, T. C. },
	journal = {Movement Disorders},
	title = {Short-Term Attention and Verbal Fluency is Decreased in Restless Legs Syndrome Patients},
	year = {2010},
	volume = {25(15)},
	pages = {2641–2648},
	doi = {10.1002/mds.23353},
	options = {extsym={**}},
	keywords = {IncludedFromMail},
}

@article{ID6532_Toomela2012,
	author = {Toomela, A. },
	journal = {Developmental Neuropsychology},
	title = {Short-Term Memory in Young Adults With Spastic Diplegic Cerebral Palsy},
	year = {2012},
	volume = {37(4)},
	pages = {317–332},
	doi = {10.1080/87565641.2011.632461},
	options = {extsym={**}},
	keywords = {IncludedFromMail},
}

@article{ID6631_Wicks2009,
	author = {Wicks, P. and Abrahams, S. and Papps, B. and Al-Chalabi, A. and Shaw, C. E. and Leigh, P. N. and Goldstein, L. H. },
	journal = {Journal of Neurology},
	title = {{SOD1} and cognitive dysfunction in familial amyotrophic lateral sclerosis},
	year = {2009},
	volume = {256},
	pages = {234–241},
	doi = {10.1007/s00415-009-0078-0},
	options = {extsym={**}},
	keywords = {IncludedFromMail},
}

@article{ID6640_Bearden2006,
	author = {Bearden, C. E. and Glahn, D. C. and Monkul, E. S. and Barrett, J. and Najt, P. and Kaur, S. and Sanches, M. and Villarreal, V. and Bowden, C. and Soares, J. C. },
	journal = {Journal of Psychiatric Research},
	title = {Sources of declarative memory impairment in bipolar disorder: {M}nemonic processes and clinical features},
	year = {2006},
	volume = {40},
	pages = {47-58},
	doi = {10.1016/j.jpsychires.2005.08.006},
	options = {extsym={**}},
	keywords = {IncludedFromMail},
}

@article{ID6647_Pena-Casanova2009,
	author = {Pena-Casanova, J. and Blesa, R. and Aguilar, M. and Gramunt-Fombuena, N. and Gómez-Ansón, B. and Molinuevo, J. L. and Robles, A. and Barquero, M. S. and Antúnez, C. and Martínez-Parra, C. and Frank-García, A. and Fernández, M. and Alfonso, V. and Sol, J. M. },
	journal = {Archives of Clinical Neuropsychology},
	title = {{S}panish {M}ulticenter {N}ormative {S}tudies ({NEURONORMA} {P}roject): {M}ethods and Sample Characteristics},
	year = {2009},
	volume = {24},
	pages = {307–319},
	doi = {10.1093/arclin/acp027},
	options = {extsym={**}},
	keywords = {IncludedFromMail},
}

@article{ID6650_Palomo2013,
	author = {Palomo, R. and Casals-Coll, M. and Sánchez-Benavides, G. and Quintana, M. and Manero, R. M. and Rognoni, T. and Calvo, L. and Aranciva, F. and Tamayo, F. and Pena-Casanova, J. },
	journal = {Neurologia},
	title = {Spanish normative studies in young adults ({NEURONORMA} young adults project): {N}orms for the {R}ey-{O}sterrieth {C}omplex {F}igure (copy and memory) and {F}ree and {C}ued {S}elective {R}eminding {T}est},
	year = {2013},
	volume = {28(4)},
	pages = {226—235},
	doi = {10.1016/j.nrl.2012.03.008},
	options = {extsym={**}},
	keywords = {IncludedFromMail},
}

@article{ID6655_Ecuyer-Dab2004,
	author = {Ecuyer-Dab, I. and Robert, M. },
	journal = {Journal of Comparative Psychology},
	title = {Spatial Ability and Home-Range Size: {E}xamining the Relationship in Western Men and Women (Homo sapiens)},
	year = {2004},
	volume = {118(2)},
	pages = {217–231},
	doi = {10.1037/0735-7036.118.2.217},
	options = {extsym={*}},
	keywords = {IncludedDirectly},
}

@article{ID6662_Foti2011,
	author = {Foti, F. and Menghini, D. and Petrosini, L. and Valerio, G. and Crinò, A. and Vicari, S. and Grimaldi, T. and Mandolesi, L. },
	journal = {Behavior Genetics},
	title = {Spatial Competences in {P}rader–{W}illi syndrome: {A} Radial Arm Maze Study},
	year = {2011},
	volume = {41},
	pages = {445–456},
	doi = {10.1007/s10519-011-9471-4},
	options = {extsym={**}},
	keywords = {IncludedFromMail},
}

@article{ID6672_Canovas2011,
	author = {Cánovas, R. and Léon, I. and Serrano, P. and Roldán, M. D. and Cimadevilla, J. M. },
	journal = {Epilepsy \& Behavior},
	title = {Spatial navigation impairment in patients with refractory temporal lobe epilepsy: {E}vidence from a new virtual reality-based task},
	year = {2011},
	volume = {22},
	pages = {364–369},
	doi = {10.1016/j.yebeh.2011.07.021},
	options = {extsym={**}},
	keywords = {IncludedFromMail},
}

@article{ID6691_Phillips2011,
	author = {Phillips, L. H. and Henry, J. D. and Scott, C. And Summers, F. and Whyte, M. and Cook, M. },
	journal = {Neuropsychology},
	title = {Specific Impairments of Emotion Perception in Multiple Sclerosis},
	year = {2011},
	volume = {25(1)},
	pages = {131-136},
	doi = {10.1037/a0020752},
	options = {extsym={**}},
	keywords = {IncludedFromMail},
}

@article{ID6696_Simons2004,
	author = {Simons, J. S. and Dodson, C. S. and Bell, D. and Schacter, D. L. },
	journal = {Psychology and Aging},
	title = {Specific- and Partial-Source Memory: {E}ffects of Aging},
	year = {2004},
	volume = {19(4)},
	pages = {689–694},
	doi = {10.1037/0882-7974.19.4.689},
	options = {extsym={**}},
	keywords = {IncludedFromMail},
}

@article{ID6725_Gerstorf2006,
	author = {Gerstorf, D. and Herlitz, A. and Smith, J. },
	journal = {Journal of Gerontology},
	title = {Stability of Sex Differences in Cognition in Advanced Old Age: {T}he Role of Education and Attrition},
	year = {2006},
	volume = {61B(4)},
	pages = {245-249},
	options = {extsym={*}},
	keywords = {IncludedDirectly},
}

@article{ID6739_Maheu2008,
	author = {Maheu, F. S. and Merke, D. P. and Schroth, E. A. and Keil, M. F. and Hardin, J. and Poeth, K. and Pine, D. S. and Ernst, M. },
	journal = {Psychoneuroendocrinology},
	title = {Steroid abnormalities and the developing brain: {D}eclarative memory for emotionally arousing and neutral material in children with congenital adrenal hyperplasia},
	year = {2008},
	volume = {33},
	pages = {238–245},
	doi = {10.1016/j.psyneuen.2007.11.006},
	options = {extsym={**}},
	keywords = {IncludedFromMail},
}

@article{ID6758_Buchanan2008,
	author = {Buchanan, T. W. and Tranel, D. },
	journal = {Neurobiology of Learning and Memory},
	title = {Stress and emotional memory retrieval: {E}ffects of sex and cortisol response},
	year = {2008},
	volume = {89(2)},
	pages = {134–141},
	doi = {10.1016/j.nlm.2007.07.003},
	options = {extsym={**}},
	keywords = {IncludedFromMail},
}

@article{ID6769_Smeets2006,
	author = {Smeets, T. and Jelicic, M. and Merckelbach, H. },
	journal = {Biological Psychology},
	title = {Stress-induced cortisol responses, sex differences, and false recollections in a {DRM} paradigm},
	year = {2006},
	volume = {72},
	pages = {164–172},
	doi = {10.1016/j.biopsycho.2005.09.004},
	options = {extsym={*}},
	keywords = {IncludedDirectly},
}

@article{ID6786_Takei2009,
	author = {Takei, K. and Yamasue, H. and Abe, O. and Yamada, H. and Inoue, H. and Suga, M. and Muroi, M. And Sasaki, H. and Aoki, S. and Kasai, K. },
	journal = {Schizophrenia Research},
	title = {Structural disruption of the dorsal cingulum bundle is associated with impaired {S}troop performance in patients with schizophrenia},
	year = {2009},
	volume = {114},
	pages = {119–127},
	doi = {10.1016/j.schres.2009.05.012},
	options = {extsym={*}},
	keywords = {IncludedDirectly},
}

@article{ID6808_Reis2013,
	author = {Reis, Jared P. And Launer, Lenore J. And Terry, James G. And Loria, Catherine M. And Al Hazzouri, Adina Zeki and Sidney, Stephen and Yaffe, Kristine and Jacobs, Jr. , David R. And Whitlow, Christopher T. And Zhu, Na and Carr, Jeffrey J. },
	journal = {Atherosclerosis},
	title = {Subclinical atherosclerotic calcification and cognitive functioning in middle-aged adults: {T}he {CARDIA} study},
	year = {2013},
	volume = {231(1)},
	pages = {72-77},
	doi = {10.1016/j.atherosclerosis.2013.08.038},
	options = {extsym={**}},
	keywords = {IncludedFromMail},
}

@article{ID6825_Peavy2012,
	author = {Peavy, G. M. And Santiago, P. D. And Edland, S. D. },
	journal = {The American Journal of Geriatric Psychiatry},
	title = {Subjective Memory Complaints Are Associated with Diurnal Measures of Salivary Cortisol in Cognitively Intact Older Adults},
	year = {2012},
	volume = {21(9)},
	pages = {925-928},
	doi = {10.1016/j.jagp.2013.01.022},
	options = {extsym={**}},
	keywords = {IncludedFromMail},
}

@article{ID6832_Minett2005,
	author = {Minett, Thais S. C. And Dean, Jennie L. And Firbank, Michael and English, Philip and O'Brien, John T. },
	journal = {The American Journal of Geriatric Psychiatry},
	title = {Subjective Memory Complaints, White-Matter Lesions, Depressive Symptoms, and Cognition in Elderly Patients},
	year = {2005},
	volume = {13(8)},
	pages = {665-671},
	doi = {10.1097/00019442-200508000-00005},
	options = {extsym={**}},
	keywords = {IncludedFromMail},
}

@article{ID6847_Maruff2004,
	author = {Maruff, P and Collie, A and Darby, D and Weaver-Cargin, J and Masters, C and Currie, J},
	journal = {Dementia and Geriatric Cognitive Disorders},
	title = {Subtle Memory Decline over 12 Months
in Mild Cognitive Impairment},
	year = {2004},
	volume = {18 (3-4)},
	pages = {342-348},
	doi = {10.1159/000080229},
	options = {extsym={**}},
	keywords = {IncludedFromMail},
}

@article{ID6890_Sunderaraman2013,
	author = {Sunderaraman, P. and Blumen, H. M. and DeMatteo, D. and Cosentino, S. },
	journal = {Cognitive Behavioral Science},
	title = {Task Demand Influences Relationships Among Sex, Clustering Strategy, and Recall: 16-Word Versus 9-Word List Learning Tests},
	year = {2013},
	volume = {26},
	pages = {78-84},
	doi = {10.1097/WNN.0b013e31829de450},
	options = {extsym={*}},
	keywords = {IncludedDirectly},
}

@article{ID6909_Aine2005,
	author = {Aine, Cheryl J. And Adair, John C. And Knoefel, Janice E. And Hudson, David and Qualls, Clifford and Kovacevic, Sanja and Woodruff, Christopher C. And Cobb, Wayne and Padilla, Denise and Lee, Roland R. And Stephen, Julia M. },
	journal = {Cognitive Brain Research},
	title = {Temporal dynamics of age-related differences in auditory incidental verbal learning},
	year = {2005},
	volume = {24},
	pages = {1-18},
	doi = {10.1016/j.cogbrainres.2004.10.024},
	options = {extsym={**}},
	keywords = {IncludedFromMail},
}

@article{ID6925_Kromann2011,
	author = {Kromann, C. B. and Jensen, M. L. and Ringsted, C. },
	journal = {Medical Education},
	title = {Test-enhanced learning may be a gender-related
phenomenon explained by changes in cortisol level},
	year = {2011},
	volume = {45},
	pages = {192-199},
	doi = {10.1111/j.1365-2923.2010.03790.x},
	options = {extsym={*}},
	keywords = {IncludedDirectly},
}

@article{ID6959_Anderson2004,
	author = {Anderson, V. A. , and Morse, S. A. , and Catroppa, C. , and Haritou, F. , and Rosenfeld, J. V. },
	journal = {Brain},
	title = {Thirty month outcome from early childhood head injury: {A} prospective analysis of neurobehavioural recovery},
	year = {2004},
	volume = {127},
	pages = {2608-2620},
	doi = {10.1093/brain/awh320},
	options = {extsym={**}},
	keywords = {IncludedFromMail},
}

@article{ID6970_Beydoun2013,
	author = {Beydoun, M. A. and Beyboun, H. A. and Kitner-Triolo, M. H. and Kaufman, J. S. and Evans, M. K. and Zonderman, A. B. },
	journal = {The Journal of Clinical Endocrinology \& Metabolism},
	title = {Thyroid Hormones Are Associated With Cognitive Function: {M}oderation by Sex, Race, and Depressive Symptoms},
	year = {2013},
	volume = {98(8)},
	pages = {3470-3481},
	doi = {10.1210/jc.2013-1813},
	options = {extsym={*}},
	keywords = {IncludedDirectly},
}

@article{ID7053_Mecklinger2011,
	author = {Mecklinger, A. and Brunnemann, N. and Kipp, K. },
	journal = {Journal of Cognitive Neuroscience},
	title = {Two Processes for Recognition Memory in Children of Early School Age: {A}n Event-related Potential Study},
	year = {2011},
	volume = {23(2)},
	pages = {435–446},
	doi = {10.1162/jocn.2010.21455},
	options = {extsym={**}},
	keywords = {IncludedFromMail},
}

@article{ID7061_Nobili2010,
	author = {Nobili, F. and Mazzei, D. and Dessi, B. and Morbelli, S. and Brugnolo, A. and Barbieri, P. and Girtler, N. and Sambuceti, G. and Rodriguez, G. and Pagani, M. },
	journal = {Journal of Alzheimer's Disease},
	title = {Unawareness of Memory Deficit in Amnestic {MCI}: {FDG}-{PET} Findings},
	year = {2010},
	volume = {22},
	pages = {993-1003},
	doi = {10.3233/JAD-2010-100423},
	options = {extsym={**}},
	keywords = {IncludedFromMail},
}

@article{ID7072_Palmer2013,
	author = {Palmer, M. A. and Brewer, N. and Horry, R. },
	journal = {Acta Psychologica},
	title = {Understanding gender bias in face recognition: {E}ffects of divided attention at encoding},
	year = {2013},
	volume = {142},
	pages = {362–369},
	doi = {10.1016/j.actpsy.2013.01.009},
	options = {extsym={**}},
	keywords = {IncludedFromMail},
}

@article{ID7092_Costa2013,
	author = {Costa, P. S. and Santos, N. C. and Cunha, P. and Almeida, J. and Sousa, N. },
	journal = {P{L}oS ONE},
	title = {The Use of {B}ayesian Latent Class Cluster Models to Classify Patterns of Cognitive Performance in Healthy Ageing},
	year = {2013},
	volume = {8(8)},
	pages = {1-8},
	doi = {10.1371/journal.pone.0071940},
	options = {extsym={**}},
	keywords = {IncludedFromMail},
}

@article{ID7107_Gogos2010,
	author = {Gogos, A. and Joshua, N. and Rossell, S. L. },
	journal = {Australian and New Zealand Journal of Psychiatry},
	title = {Use of the {R}epeatable {B}attery for the {A}ssessment of {N}europsychological {S}tatus ({RBANS}) to investigate group and gender differences in schizophrenia and bipolar disorder},
	year = {2010},
	volume = {44(3)},
	pages = {220-229},
	doi = {10.3109/00048670903446882},
	options = {extsym={*}},
	keywords = {IncludedDirectly},
}

@article{ID7121_Hubley2010,
	author = {Hubley, A. M. },
	journal = {Archives of Clinical Neuropsychology},
	title = {Using the {R}ey-{O}sterrieth and {M}odified {T}aylor {C}omplex {F}igures with older adults: {A} preliminary examination of accuracy score comparability},
	year = {2010},
	volume = {25},
	pages = {197-203},
	doi = {10.1093/arclin/acq003},
	options = {extsym={**}},
	keywords = {IncludedFromMail},
}

@article{ID7126_Shi2012,
	author = {Shi, J. And Tian, J. And Wei, M. And Miao, Y. And Wang, Y. },
	journal = {BMC Neurology},
	title = {The utility of the {H}opkins {V}erbal {L}earning {T}est ({C}hinese version) for screening dementia and mild cognitive impairment in a {C}hinese population},
	year = {2012},
	volume = {12(136)},
	pages = {1-8},
	doi = {10.1186/1471-2377-12-136},
	options = {extsym={**}},
	keywords = {IncludedFromMail},
}

@article{ID7141_Findlay2009,
	author = {Findlay, L. And Bernier, J. And Tuokko, H. And Kirkland, S. And Gilmour, H. },
	journal = {Health Reports},
	title = {Validation of cognitive functioning categories in the {C}anadian {C}ommunity {H}ealth {S}urvey-{H}ealthy {A}ging},
	year = {2009},
	volume = {21(4)},
	pages = {85-100},
	options = {extsym={**}},
	keywords = {IncludedFromMail},
}

@article{ID7156_Wilhelm2007,
	author = {Wilhelm, P. And Van Klink, M. },
	journal = {Child Neuropsychology: A Journal on Normal and Abnormal Developent in Childhood and Adolescence},
	title = {Validity of the {R}ey {V}isual {D}esign {L}earning {T}est in primary and secondary school children},
	year = {2007},
	volume = {13/1},
	pages = {86-98},
	doi = {10.1080/09297040600634579},
	options = {extsym={**}},
	keywords = {IncludedFromMail},
}

@article{ID7160_McGugin2012,
	author = {McGugin, R. W. and Richler, J. J. and Herzmann, G. and Speegle, M. and Gauthier, I. },
	journal = {Vision Research},
	title = {The {V}anderbilt {E}xpertise {T}est reveals domain-general and domain-specific sex effects in object recognition},
	year = {2012},
	volume = {69},
	pages = {10-22},
	doi = {10.1016/j.visres.2012.07.014},
	options = {extsym={*}},
	keywords = {IncludedDirectly},
}

@article{ID7192_Resmini2012,
	author = {Resmini, E. and Santos, A. and Gómez-Anson, B. and Vives, Y. and Pires, P. and Crespo, I. and Portella, M. J. and de Juan-Delago, M. and Barahona, M-J. and Webb, S. M. },
	journal = {The Journal of Clinical Endocrinology \& Metabolism},
	title = {Verbal and Visual Memory Performance and Hippocampal Volumes, Measured by 3-{T}esla Magnetic Resonance Imaging, in Patients with {C}ushing's Syndrome},
	year = {2012},
	volume = {97(2)},
	pages = {663-671},
	doi = {10.1210/jc.2011-2231},
	options = {extsym={**}},
	keywords = {IncludedFromMail},
}

@article{ID7197_Ojeda2010,
	author = {Ojeda, N. and Sánchez, P. and Peña, J. and Elizagárate, E. and Yoller, A. B. and Larumbe, J. and Gutiérrez, M. and Casais, L. And Ezcurra, J. },
	journal = {Journal of Nervous and Mental Disease},
	title = {Verbal fluency in schizophrenia: {D}oes cognitive performance reflect the same underlying mechanisms in patients and healthy controls?},
	year = {2010},
	volume = {198(4)},
	pages = {286-291},
	doi = {10.1097/NMD.0b013e3181d61748},
	options = {extsym={*}},
	keywords = {IncludedDirectly},
}

@article{ID7204_Solowij2011,
	author = {Solowij, N. and Jones, K. A. and Rozman, M. E. and Davis, S. M. and Ciarrochi, J. and Heaven, P. C. L. and Lubman, D. I. and Yücel, M. },
	journal = {Psychopharmacology},
	title = {Verbal learning and memory in adolescent cannabis users, alcohol users and non-users},
	year = {2011},
	volume = {216},
	pages = {131-144},
	doi = {10.1007/s00213-011-2203-x},
	options = {extsym={**}},
	keywords = {IncludedFromMail},
}

@article{ID7207_Meekes2013,
	author = {Meekes, Joost and Braams, Olga and Braun, Kees P. J. and Jennekens-Schinkel, Aag and van Nieuwenhuizen, Onno},
	journal = {Epilepsy Research},
	title = {Verbal memory after epilepsy surgery in childhood},
	year = {2013},
	volume = {107(1-2)},
	pages = {146-155},
	doi = {10.1016/j.eplepsyres.2013.08.017},
	options = {extsym={**}},
	keywords = {IncludedFromMail},
}

@article{ID7211_Bronnick2011,
	author = {Brønnick, K. and Alves, G. and Aarsland, D. and Tysnes, Ole-Bjørn And Larsen, J. P. },
	journal = {Neuropsychology},
	title = {Verbal Memory in Drug-Naive, Newly Diagnosed {P}arkinson's Disease. {T}he Retrieval Deficit Hypothesis Revisited},
	year = {2011},
	volume = {25(1)},
	pages = {114-124},
	doi = {10.1037/a0020857},
	options = {extsym={**}},
	keywords = {IncludedFromMail},
}

@article{ID7226_Ferguson2010,
	author = {Ferguson, C. J. and Cruz, A. M. and Martinez, D. And Rueda, S. M. and Ferguson, D. E. },
	journal = {European Psychologist},
	title = {Violence and sex as advertising strategies in television commercials},
	year = {2010},
	volume = {15(4)},
	pages = {304-311},
	doi = {10.1027/1016-9040/a000016},
	options = {extsym={**}},
	keywords = {IncludedFromMail},
}

@article{ID7267_Schirmer2013,
	author = {Schirmer, A. and Chen, C-B. and Ching, A. and Tan, L. And Hong, R. Y. },
	journal = {Cognitive, Affective \& Behavioral Neuroscience},
	title = {Vocal emotions influence verbal memory: {N}eural correlates and interindividual differences},
	year = {2013},
	volume = {13(1)},
	pages = {80-93},
	doi = {10.3758/s13415-012-0132-8},
	options = {extsym={**}},
	keywords = {IncludedFromMail},
}

@article{ID7268_Campeanu2013,
	author = {Campeanu, S. and Craik, F. I. M. And Alain, C. },
	journal = {P{L}oS ONE},
	title = {Voice Congruency Facilitates Word Recognition},
	year = {2013},
	volume = {8(3)},
	pages = {1-9},
	doi = {10.1371/journal.pone.0058778},
	options = {extsym={**}},
	keywords = {IncludedFromMail},
}

@article{ID7291_Pickel2009,
	author = {Pickel, K. L. },
	journal = {Memory},
	title = {The weapon focus effect on memory for female versus male perpetrators},
	year = {2009},
	volume = {17(6)},
	pages = {664-678},
	doi = {10.1080/09658210903029412},
	options = {extsym={**}},
	keywords = {IncludedFromMail},
}

@article{ID7305_Wolff2013,
	author = {Wolff, N. And Kemter, K. and Schweinberger, S. R. and Wiese, H. },
	journal = {Social Cognitive and Affective Neuroscience},
	title = {What drives social in-group biases in face recognition memory? {ERP} evidence from the own-gender bias},
	year = {2013},
	volume = {9(5)},
	pages = {580-590},
	doi = {10.1093/scan/nst024},
	options = {extsym={*}},
	keywords = {IncludedDirectly},
}

@article{ID7307_Koerts2013,
	author = {Koerts, J. and Meijer, H. A. and Colma, K. S. F. and Tucha, L. and Lange, K. W. and Tucha, O. },
	journal = {Journal of Neural Transmission},
	title = {What is measured with verbal fluency tests in {P}arkinson's disease patients at different stages of the disease?},
	year = {2013},
	volume = {120(3)},
	pages = {403-411},
	doi = {10.1007/s00702-012-0885-9},
	options = {extsym={**}},
	keywords = {IncludedFromMail},
}

@article{ID7327_Gow2013,
	author = {Gow, A. and Corley, J. and Starr, J. And Deary, I. J. },
	journal = {Gerontology},
	title = {Which Social Network or Support Factors are Associated with Cognitive Abilities in Old Age?},
	year = {2013},
	volume = {59(5)},
	pages = {454-463},
	doi = {10.1159/000351265},
	options = {extsym={**}},
	keywords = {IncludedFromMail},
}

@article{ID7336_Loven2012,
	author = {Lovén, J. And Rehnman, J. and Wiens, S. and Lindholm, T. and Peira, N. and Herlitz, A. },
	journal = {Memory},
	title = {Who are you looking at? {T}he influence of face gender on visual attention and memory for own- and other-race faces},
	year = {2012},
	volume = {20(4)},
	pages = {321-331},
	doi = {10.1080/09658211.2012.658064},
	options = {extsym={*}},
	keywords = {IncludedDirectly},
}

@article{ID7362_Chapman2011,
	author = {Chapman, R. M. and Mapstone, M. and Gardner, M. N. and Sandoval, T. C. and McCrary, J. W and Guillily, M. D and Reilly, L. A. and DeGrush, E. },
	journal = {Journal of the International Neuropsychological Society},
	title = {Women have Farther to Fall: {G}ender Differences Between Normal Elderly and {A}lzheimer's Disease in Verbal Memory Engender Better Detection of {A}lzheimer's Disease in Women},
	year = {2011},
	volume = {17(4)},
	pages = {654-662},
	doi = {10.1017/S1355617711000452},
	options = {extsym={**}},
	keywords = {IncludedFromMail},
}

@article{ID7364_Rehnman2007,
	author = {Rehnman, J. And Herlitz, A. },
	journal = {Acta Psychologica},
	title = {Women remember more faces than men do},
	year = {2007},
	volume = {124},
	pages = {344-355},
	doi = {10.1016/j.actpsy.2006.04.004},
	options = {extsym={*}},
	keywords = {IncludedDirectly},
}

@article{ID7368_Kimura2002,
	author = {Kimura, D. and Clarke, P. G. },
	journal = {Psychological Reports},
	title = {Women's advantage on verbal memory is not restricted to concrete words},
	year = {2002},
	volume = {91},
	pages = {1137-1142},
	doi = {10.2466/pr0.2002.91.3f.1137},
	options = {extsym={*}},
	keywords = {IncludedDirectly},
}

@article{ID7426_Economou2006,
	author = {Economou, Alexandra and Papageorgiou, Sokratis and Karageorgiou, Clementine},
	journal = {Journal of Cinical and Experimental Neuropsychology},
	title = {Working-Delayed Memory Difference Detects Mild Cognitive Impairment Without Being Affected by Age and Education},
	year = {2006},
	volume = {28(4)},
	pages = {528-535},
	doi = {10.1080/13803390590949340},
	options = {extsym={**}},
	keywords = {IncludedFromMail},
}

@article{ID8004_Collaer1982,
	author = {Collaer, Marcia Lee and Evans, James R. },
	journal = {Journal of Clinical Psychology},
	title = {A measure of short-term visual memory based on the {WISC-R} coding subtest},
	year = {1982},
	volume = {38(3)},
	pages = {641-644},
	options = {extsym={*}},
	keywords = {IncludedDirectly},
}

@article{ID8005_Larrabee1993,
	author = {Larrabee, Glenn J. And Crook, {III}, Thomas H. },
	journal = {Psychology and Aging},
	title = {Do men show more rapid age-associated decline in simulated everyday verbal memory than do women?},
	year = {1993},
	volume = {8(1)},
	pages = {68-71},
	doi = {10.1037/0882-7974.8.1.68},
	options = {extsym={*}},
	keywords = {IncludedDirectly},
}

@article{ID8006_Portin1995,
	author = {Portin, R. and Saarijärvi, S. and Joukamaa, M. and Salokangas, R. K. R. },
	journal = {Psychological Medicine},
	title = {Education, gender and cognitive performance in a 62-year-old normal population: {R}esults from the {T}urva {P}roject},
	year = {1995},
	volume = {25},
	pages = {1295-1298},
	options = {extsym={*}},
	keywords = {IncludedDirectly},
}

@article{ID8008_Gruzelier1999,
	author = {Gruzelier, J. H. and Wilson, L. and Liddiard, D. and Peters, E. and Pusavat, L. },
	journal = {Schizophrenia Bulletin},
	title = {Cognitive Assymetri Patterns in Schizophrenia: {A}ctive and Withdrawn Syndroms and Sex Differences Moderators},
	year = {1999},
	volume = {25(2)},
	pages = {349-362},
	options = {extsym={*}},
	keywords = {IncludedDirectly},
}

@article{ID8009_Kennet2000,
	author = {Kennet, J. and McGuire, L. and Willis, S. H. and Schaie,K. W. },
	journal = {Experimental Aging Research},
	title = {Memorability functions in verbal memory: {A} longitudinal approach.},
	year = {2000},
	volume = {26(2)},
	pages = {121-137},
	doi = {10.1080/036107300243597},
	options = {extsym={**}},
	keywords = {IncludedFromMail},
}

@article{ID8011_Smits1997,
	author = {Smits, C. H. M. and Deeg, D. J. H. and Jonker, C. },
	journal = {Journal of Aging and Health},
	title = {Cognitive and Emotional Predictors of Disablement in Older Adults},
	year = {1997},
	volume = {9(2)},
	pages = {204-221},
	options = {extsym={*}},
	keywords = {IncludedDirectly},
}

@article{ID8012_McGivern1997,
	author = {McGivern, R. F. and Huston, J. P. and Byrd, D. and King, T. and Siegle, G. J. and Reilly, J. },
	journal = {Brain and Cognition},
	title = {Sex Differences in Visual Recognition Memory: {S}upport for a Sex-Related Difference in Attention in Adults and Children},
	year = {1997},
	volume = {34},
	pages = {323-336},
	options = {extsym={*}},
	keywords = {IncludedDirectly},
}

@article{ID8013_Kramer1997,
	author = {Kramer, Joel H. and Delis, Dean C. And Kaplan, Edith and O'Donnell, L. And Prifitera, Aurelio},
	journal = {Neuropsychology},
	title = {Developmental Sex Differences in Verbal Learning},
	year = {1997},
	volume = {11(4)},
	pages = {577-584},
	options = {extsym={*}},
	keywords = {IncludedDirectly},
}

@article{ID8015_Curry1986,
	author = {Curry, J. F. and Logue, P. F. and Butler, B. },
	journal = {Journal of Clinical Child Psychology},
	title = {Child and Adolescent Norms for {R}ussell's Revision of the {W}echsler {M}emory {S}cale},
	year = {1986},
	volume = {15(3)},
	pages = {214-220},
	options = {extsym={*}},
	keywords = {IncludedDirectly},
}

@article{ID8022_Kovac1974,
	author = {Kovac, Damian and Majerova, Margita},
	journal = {Studia Psychologica},
	title = {Figure reproduction from the aspect of development and interfunctional relationships},
	year = {1974},
	volume = {16(2)},
	pages = {149-152},
	options = {extsym={*}},
	keywords = {IncludedDirectly},
}

@article{ID8024_Lewin2001,
	author = {Lewin, Catharina and Wolgers, Gerhard and Herlitz, A. },
	journal = {Neuropsychology},
	title = {Sex Differences Favoring Women in Verbal But Not in Visuospatial Episodic Memory},
	year = {2001},
	volume = {15(2)},
	pages = {165-173},
	doi = {10.1037//0894-4105.15.2.165},
	options = {extsym={*}},
	keywords = {IncludedDirectly},
}

@article{ID8025_Ott1993,
	author = {Ott, David A. And Lyman, Robert D. },
	journal = {Journal of Clinical Child Psychology},
	title = {Automatic and Effortful memory in Children Exhibiting Attention-Deficit Hyperactivity Disorder},
	year = {1993},
	volume = {22(4)},
	pages = {420-427},
	options = {extsym={*}},
	keywords = {IncludedDirectly},
}

@article{ID8027_Youngjohn1991,
	author = {Youngjohn, James R. And Larrabe, Glenn J. And Crook, Thomas H. },
	journal = {Archives of Clinical Neuropsychology},
	title = {{F}irst-{L}ast {N}ames and the {G}rocery {L}ist {S}elective {R}eminding {T}est: {T}wo Computerized Measures of Everyday Verbal Learning},
	year = {1991},
	volume = {6(4)},
	pages = {287-300},
	options = {extsym={*}},
	keywords = {IncludedDirectly},
}

@article{ID8028_Owen1993,
	author = {Owen, K. and Lynn, R. },
	journal = {Journal of Biosocial Science},
	title = {Sex Differences in Primary Cognitive Abilities among Blacks, {I}ndians and Whites in {S}outh {A}frica},
	year = {1993},
	volume = {25},
	pages = {557-560},
	options = {extsym={*}},
	keywords = {IncludedDirectly},
}

@article{ID8030_Temple1993,
	author = {Temple, C. M. And Cornish, K. M. },
	journal = {British Journal of Developmental Psychology},
	title = {Recognition memory for words and faces in schoolchildren: {A} female advantage for words},
	year = {1993},
	volume = {11},
	pages = {421-426},
	options = {extsym={*}},
	keywords = {IncludedDirectly},
}

@article{ID8031_Pati1990,
	author = {Pati, P. and Dash, A. S. },
	journal = {Psychological Studies},
	title = {Effects of grade, sex and achievement levels on intelligence, incidental memory and and {S}troop scores},
	year = {1990},
	volume = {35(1)},
	pages = {36-40},
	options = {extsym={*}},
	keywords = {IncludedDirectly},
}

@article{ID8034_Savage1992,
	author = {Savage, R. M. and Gouvier, W. D. },
	journal = {Archives of Clinical Neuropsychology},
	title = {Rey {A}uditory-{V}erbal {L}earning {T}est: {T}he effect of age and gender, and norms for delayed recall and story recognition recall},
	year = {1992},
	volume = {7},
	pages = {407-414},
	options = {extsym={*}},
	keywords = {IncludedDirectly},
}

@article{ID8035_Bowden1989,
	author = {Bowden, S. C. },
	journal = {The Clinical Neuropsychologist},
	title = {Maze learning: {R}eliability and equivalence of alternate pathways},
	year = {1989},
	volume = {3(2)},
	pages = {137-144},
	options = {extsym={*}},
	keywords = {IncludedDirectly},
}

@article{ID8039_Birenbaum1994,
	author = {Birenbaum, M. and Kelly, A. E. and Levi-Keren, M. },
	journal = {Intelligence},
	title = {Stimulus Features and Sex Differences in Mental Rotation Test Performance},
	year = {1994},
	volume = {19},
	pages = {51-64},
	options = {extsym={*}},
	keywords = {IncludedDirectly},
}

@article{ID8041_Elias1997,
	author = {Elias, Merrill F. and Elias, Penelope K. and D'Agostino, Ralph B. And Silbershatz, Halit and Wolf, Philip A. },
	journal = {Experimental Aging Research},
	title = {Role of Age, Education, and Gender on Cognitive Performance in the {F}ramingham {H}eart {S}tudy: {C}ommunity-Based Norms},
	year = {1997},
	volume = {23(3)},
	pages = {201-235},
	doi = {10.1080/03610739708254281},
	options = {extsym={*}},
	keywords = {IncludedDirectly},
}

@article{ID8042_Ruff1988,
	author = {Ruff, R. M. and Light, R. H. and Quayhagen, M. },
	journal = {Journal of Clinical and Experimental Neuropsychology},
	title = {{S}elective {R}eminding {T}ests: {A} Normative Study of Verbal Learning in Adults},
	year = {1988},
	volume = {11(4)},
	pages = {539-550},
	options = {extsym={*}},
	keywords = {IncludedDirectly},
}

@article{ID8043_Butts1995,
	author = {Butts, Shirley J. and Mixon, Katrina D. and Mulekar, Madhuri S. and Bringmann, Wolfgang G. },
	journal = {Perceptual and Motor Skills},
	title = {Gender differences in eyewitness testimony},
	year = {1995},
	volume = {80(1)},
	pages = {59-63},
	options = {extsym={*}},
	keywords = {IncludedDirectly},
}

@article{ID8045_Slone2000,
	author = {Slone, Ashlyn E. and Brigham, John C. And Meissner, Christian A. },
	journal = {Basic and Applied Social Psychology},
	title = {Social and Cognitive Factors Affecting the Own-Race Bias in Whites},
	year = {2000},
	volume = {22(2)},
	pages = {71-84},
	doi = {10.1207/S15324834BASP2202_1},
	options = {extsym={*}},
	keywords = {IncludedDirectly},
}

@article{ID8046_Halpern1985,
	author = {Halpern, Diane F. },
	journal = {Sex Roles},
	title = {The Influence of Sex-Role Stereotypes on Prose Recall},
	year = {1985},
	volume = {12(3-4)},
	pages = {363-375},
	doi = {10.1007/BF00287602},
	options = {extsym={*}},
	keywords = {IncludedDirectly},
}

@article{ID8048_Gupta1996,
	author = {Gupta, Ashum and Kaur, Kulvinder},
	journal = {Journal of the Indian Academy of Applied Psycology},
	title = {Episodic Memory Among the Aged},
	year = {1996},
	volume = {22 (1-2)},
	pages = {107-113},
	options = {extsym={*}},
	keywords = {IncludedDirectly},
}

@article{ID8049_Shichita1986,
	author = {Shichita, Keiko and Hatano, Shuichi and Ohashi, Yasuo and Shibata, Hiroshi and Matuzaki, Toshihisa},
	journal = {Journal of Gerontology},
	title = {Memory Changes in the {B}enton {V}isual {R}etention {T}est Between Ages 70 and 75},
	year = {1986},
	volume = {41(3)},
	pages = {385-386},
	options = {extsym={*}},
	keywords = {IncludedDirectly},
}

@article{ID8052_Lynn1993,
	author = {Lynn, R. and Wilson, Graham},
	journal = {The Irish Journal of Psychology},
	title = {Sex differences in cognitive abilities among {I}rish primary and secondary school children},
	year = {1993},
	volume = {14 (2)},
	pages = {293-300},
	options = {extsym={*}},
	keywords = {IncludedDirectly},
}

@article{ID8053_James1997,
	author = {James, Thomas W. And Kimura, D. },
	journal = {Evolution and Human Behavior},
	title = {Sex differences in remembering the location of objects in an array: {L}ocation-shifts versus location-exchanges},
	year = {1997},
	volume = {18},
	pages = {155-163},
	options = {extsym={*}},
	keywords = {IncludedDirectly},
}

@article{ID8054_Crook1990,
	author = {Crook, {III}, Thomas H. And Youngjohn, James R. And Larrabee, Glenn J. },
	journal = {Journal of Clinical and Experimental Neuropsychology},
	title = {The {M}isplaced {O}bject {T}est: {A} measure of Everyday Visual Memory},
	year = {1990},
	volume = {12(6)},
	pages = {819-833},
	options = {extsym={*}},
	keywords = {IncludedDirectly},
}

@article{ID8057_McGivern1998,
	author = {McGivern, R. F. And Mutter, Kandis L. And Anderson, Julie and Wideman, Graham and Bodnar, Mark and Huston, Patrick J. },
	journal = {Personality and Individual Differences},
	title = {Gender Differences in incidental learning and visual recognition memory: {S}upport for a sex difference in unconcious environmental awareness},
	year = {1998},
	volume = {25},
	pages = {223-232},
	options = {extsym={*}},
	keywords = {IncludedDirectly},
}

@article{ID8060_Albus1997,
	author = {Albus, Margot and Hubmann, Werner and Mohr, Fritz and Scherer, Josef and Sobizack, Norbert and Franz, Ute and Hecht, Susanne and Borrmann, Margitta and Wahlheim, Christine},
	journal = {Schizophrenia Research},
	title = {Are there gender differences in neuropsychological performance in patients with first-episode schizophrenia?},
	year = {1997},
	volume = {28(1)},
	pages = {39-50},
	options = {extsym={*}},
	keywords = {IncludedDirectly},
}

@article{ID8065_Chipman1998,
	author = {Chipman, Karen and Kimura, D. },
	journal = {Learning and Individual Differences},
	title = {An Investigation of Sex Differences on Incidental Memory for Verbal and Pictorial Material},
	year = {1998},
	volume = {10(4)},
	pages = {259-272},
	options = {extsym={*}},
	keywords = {IncludedDirectly},
}

@article{ID8066_Kremen1997,
	author = {Kremen, William S. and Goldstein, Jill M. and Seidman, Larry J. and Toomey, Rosemary and Lyons, Michael J. and Tsuang, Ming T. And Faraone, Stephen V. },
	journal = {Psychiatry Research},
	title = {Sex differences in neuropsychological function in non-psychotic relatives of schozophrenic probands},
	year = {1997},
	volume = {66(2-7)},
	pages = {131-144},
	options = {extsym={*}},
	keywords = {IncludedDirectly},
}

@article{ID8069_McKelvie1993,
	author = {McKelvie, S. J. And Standing, L. And St. Jean, D. And Law, J. },
	journal = {Bulletin of the Psychonomic Society},
	title = {Gender differences in recognition memory for faces and cars: {E}vidence for the interest hypothesis},
	year = {1993},
	volume = {31(5)},
	pages = {447-448},
	options = {extsym={*}},
	keywords = {IncludedDirectly},
}

@article{ID8070_Kim1999,
	author = {Kim, J. K. and Kang, Y. },
	journal = {The Clinical Neuropsychologist},
	title = {Normative study of the {K}orean-{C}alifornia {V}erbal {L}earning {T}est ({K-CVLT})},
	year = {1999},
	volume = {13(3)},
	pages = {365-369},
	options = {extsym={*}},
	keywords = {IncludedDirectly},
}

@article{ID8074_Young1979,
	author = {Young, R. J. },
	journal = {British Journal of Sports Medicine},
	title = {The effect of regular exercise on cognitive functioning and personality},
	year = {1979},
	volume = {13(3)},
	pages = {110-117},
	options = {extsym={*}},
	keywords = {IncludedDirectly},
}

@article{ID8075_Bringmann1989,
	author = {Bringmann, M. W. and Tyler, K. E. and McAhren, P. E. and Bringmann, W. G. },
	journal = {Perceptual and Motor Skills},
	title = {A successful and unsuccessful replication of {W}illiam {S}tern's Eyewitness Research},
	year = {1989},
	volume = {69},
	pages = {619-625},
	options = {extsym={*}},
	keywords = {IncludedDirectly},
}

@article{ID8076_Edelstein1998,
	author = {Edelstein, S. L. and Kritz-Silverstein, D. And Barrett-Connor, E. },
	journal = {Journal of Women's Health},
	title = {Prospective association of smoking and alcohol use with cognitive function in an elderly cohort},
	year = {1998},
	volume = {7(10)},
	pages = {1271-1281},
	options = {extsym={*}},
	keywords = {IncludedDirectly},
}

@article{ID8080_Hynd1978,
	author = {Hynd, George W. And Obrzut, John E. },
	journal = {Perceptual and Motor Skills},
	title = {Developmental shift hypothesis and prefered memory attributes in elementary school children},
	year = {1978},
	volume = {46},
	pages = {167-170},
	options = {extsym={*}},
	keywords = {IncludedDirectly},
}

@article{ID8081_Chaill2001,
	author = {Chaill, L. and Haier, R. J. and White, N. S. and Fallon, J. and Kilpatrick, L. and Lawrence, C. and Potkin, S. G. and Alkire, M. T. },
	journal = {Neurobiology of Learning and Memory},
	title = {Sex-Related Difference in Amygdala Activity during Emotionally Influenced Memory Storage},
	year = {2001},
	volume = {75},
	pages = {1-9},
	doi = {10.1006/nlme.2000.3999},
	options = {extsym={*}},
	keywords = {IncludedDirectly},
}

@article{ID8082_Bradbard1983,
	author = {Bradbard, Marilyn R. And Endsley, Richard C. },
	journal = {Sex Roles},
	title = {The Effects of Sex-Typed Labeling on Preschool Children's Information-Seeking and Retention},
	year = {1983},
	volume = {9(2)},
	pages = {247-260},
	options = {extsym={*}},
	keywords = {IncludedDirectly},
}

@article{ID8083_Sobal1977,
	author = {Sobal, Jeff and Juhasz, Joseph B. },
	journal = {The Journal of Social Psychology},
	title = {Sex, experimenter, and reinforcement effects in verbal learning},
	year = {1977},
	volume = {102},
	pages = {267-273},
	options = {extsym={*}},
	keywords = {IncludedDirectly},
}

@article{ID8084_Ponton1996,
	author = {Pontón, Marcel O. And Satz, Paul and Herrera, Lawrence and Ortiz, Freddy and Urrutia, Carla P. And Young, Rene and D'elia, Louis F. And Furst, Charles J. And Namerow, Norman},
	journal = {Journal of the International Neuropsychological Society},
	title = {Normative data stratified by age and education for the {N}europsychological {S}creening {B}attery for {H}ispanics ({NeSBHIS}): {I}nitial report},
	year = {1996},
	volume = {2(2)},
	pages = {96-104},
	options = {extsym={*}},
	keywords = {IncludedDirectly},
}

@article{ID8086_Vakil1997,
	author = {Vakil, E. and Blachstein, H. },
	journal = {The Clinical Neuropsychologist},
	title = {{R}ey {AVLT}: {D}evelopmental Norms for Adults and the Sensitivity of Different Memory Measures to Age},
	year = {1997},
	volume = {11(4)},
	pages = {356-369},
	options = {extsym={*}},
	keywords = {IncludedDirectly},
}

@article{ID8089_Perrig-Chiello2000,
	author = {Perrig-Chiello, Pasqualina and Perrig, Walter J. And Stähelin, H. B. },
	journal = {Aging \& Mental Health},
	title = {Differential aspects of memory self-evaluation in old and very old people},
	year = {2000},
	volume = {4(2)},
	pages = {130-135},
	doi = {10.1080/13607860050008646},
	options = {extsym={*}},
	keywords = {IncludedDirectly},
}

@article{ID8090_Stumpf1998,
	author = {Stumpf, Heinrich},
	journal = {Gifted Child Quarterly},
	title = {Gender-Related Differences in Academically Talented Students' Scores and Use of Time on Tests of Spatial Memory},
	year = {1998},
	volume = {42 (3)},
	pages = {157-171},
	options = {extsym={*}},
	keywords = {IncludedDirectly},
}

@article{ID8093_Trahan1990,
	author = {Trahan, Donald E. And Quintana, Joseph W. },
	journal = {Archives of Clinical Neuropsychology},
	title = {Analysis of Gender Effects Upon Verbal and Visual Memory Performance in Adults},
	year = {1990},
	volume = {5},
	pages = {325-334},
	options = {extsym={*}},
	keywords = {IncludedDirectly},
}

@article{ID8094_Banks1987,
	author = {Banks, Pamela G. And Dickson, Andrew L. And Plasay, Michael T. },
	journal = {Experimental Aging Research},
	title = {The Verbal Selective Reminding Test: {P}reliminary Data for Healthy Elderly},
	year = {1987},
	volume = {13(4)},
	pages = {203-207},
	options = {extsym={*}},
	keywords = {IncludedDirectly},
}

@article{ID8096_Schwartz1991,
	author = {Schwartz, Neil H. And Philippe, Anne E. },
	journal = {Contemporary Educational Psychology},
	title = {Individual Differences in the Retention of Maps},
	year = {1991},
	volume = {16},
	pages = {171-182},
	options = {extsym={*}},
	keywords = {IncludedDirectly},
}

@article{ID8097_Sharps1993,
	author = {Sharps, Matthew J. And Welton, Angela L. And Price, Jana L. },
	journal = {Psychology of Women Quarterly},
	title = {Gender and Task in the Determination of Spatial Cognitive Performance},
	year = {1993},
	volume = {17},
	pages = {71-83},
	options = {extsym={*}},
	keywords = {IncludedDirectly},
}

@article{ID8099_Cox1986,
	author = {Cox, Donna and Harriet Saltas Waters},
	journal = {Journal of Experimental Child Psychology},
	title = {Sex Differences in the Use of Organiation Strategies: {A} Developmental Analysis},
	year = {1986},
	volume = {41(1)},
	pages = {18-37},
	options = {extsym={*}},
	keywords = {IncludedDirectly},
}

@article{ID8100_vanBoxtel1996,
	author = {van Boxtel, Martin P. J. and Langerak, Kees and Houx, Peter J. And Jolles, Jellemer},
	journal = {Experimental Aging Research},
	title = {Self-Reported Physical Activity, Subjective Health, and Cognitive Performance in Older Adults},
	year = {1996},
	volume = {22(4)},
	pages = {363-379},
	options = {extsym={*}},
	keywords = {IncludedDirectly},
}

@article{ID8105_McMains1993,
	author = {McMains, Susan E. and Brown, George R. And Zachary, Robert and Rundell, James R. },
	journal = {Psychosomatics},
	title = {A Screening Test for Subtle Cognitive Impairment Early in the Course of {HIV} Infection},
	year = {1993},
	volume = {34(5)},
	pages = {424-31},
	doi = {10.1016/S0033-3182(93)71846-0},
	options = {extsym={*}},
	keywords = {IncludedDirectly},
}

@article{ID8106_Eals1994,
	author = {Eals, Marion and Silverman, I. },
	journal = {Ethology and Sociobiology},
	title = {The Hunter-Gatherer Theory of Spatial Sex Differences: {P}roximate Factors Mediating the Female Advantage in Recall of Object Arrays},
	year = {1994},
	volume = {15(2)},
	pages = {95-105},
	doi = {10.1016/0162-3095(94)90020-5},
	options = {extsym={*}},
	keywords = {IncludedDirectly},
}

@article{ID8108_Persinger1995,
	author = {Persinger, M. A. and Richards, P. M. },
	journal = {Perceptual and Motor Skills},
	title = {Women reconstruct more details than men for a complex five-minute narrative: {I}mplications for right-hemispheric factors in the serial memory effect},
	year = {1995},
	volume = {80},
	pages = {403-410},
	options = {extsym={*}},
	keywords = {IncludedDirectly},
}

@article{ID8111_Robinson1996,
	author = {Robinson, N. M. and Abott, R. D. and Berninger, V. W. and Busse, J. },
	journal = {Journal of Educational Psychology},
	title = {The structure of abilities in math-precocious young children: {G}ender similarities and differences},
	year = {1996},
	volume = {88(2)},
	pages = {341-352},
	options = {extsym={*}},
	keywords = {IncludedDirectly},
}

@article{ID8113_Hannay1979,
	author = {Hannay, H. J. and Rogers, J. P. },
	journal = {Cortex},
	title = {Individual differences and asymmetry effects in memory for unfamiliar faces},
	year = {1979},
	volume = {15},
	pages = {257-267},
	options = {extsym={*}},
	keywords = {IncludedDirectly},
}

@article{ID8114_Dodrill1979,
	author = {Dodrill, C. B. },
	journal = {Journal of Clinical Psychology},
	title = {Sex differences on the {Halstead-Reitan} {N}europsychological {B}attery and on other neuropsychological measures},
	year = {1979},
	volume = {35(2)},
	pages = {236-341},
	options = {extsym={*}},
	keywords = {IncludedDirectly},
}

@article{ID8115_Bleecker1988,
	author = {Bleecker, M. L. and Bolla-Wilson, K. and Agnew, J. And Meyers, D. A. },
	journal = {Journal of Clinical Psychology},
	title = {Age-related sex differences in verbal memory},
	year = {1988},
	volume = {44(3)},
	pages = {403-411},
	options = {extsym={*}},
	keywords = {IncludedDirectly},
}

@article{ID8116_Ionescu2000,
	author = {Ionescu, M. D. },
	journal = {Psychological Reports},
	title = {Sex differences in memory estimates for pictures and words},
	year = {2000},
	volume = {87},
	pages = {315-322},
	doi = {10.2466/pr0.2000.87.1.315},
	options = {extsym={*}},
	keywords = {IncludedDirectly},
}

@article{ID8119_Brito1998,
	author = {Brito, G. N. O and Alfradique, G. M. N and Pereia, C. C. S and Porto, C. M. B and Santos, T. R. },
	journal = {Brazilian Journal of Medical and Biological Research},
	title = {Developmental norms for eight instruments used in the neuropsychological assessment of children: {S}tudies in {B}razil},
	year = {1998},
	volume = {31},
	pages = {399-412},
	options = {extsym={*}},
	keywords = {IncludedDirectly},
}

@article{ID8121_May1974,
	author = {May, Richard B. And Hutt, Corinne},
	journal = {Child Development},
	title = {Modality and Sex Differences in Recall and Recognition Memory},
	year = {1974},
	volume = {45(1)},
	pages = {228-231},
	options = {extsym={*}},
	keywords = {IncludedDirectly},
}

@article{ID8122_Casiere1996,
	author = {Casiere, Daniel A. And Ashton, Nancy L. },
	journal = {Perceptual and Motor Skills},
	title = {Eyewitness accuracy and gender},
	year = {1996},
	volume = {83(3)},
	pages = {914},
	options = {extsym={*}},
	keywords = {IncludedDirectly},
}

@article{ID8123_Collie1999,
	author = {Collie, Alexander and Shafiq-Antonacci, Ruxsana and Maruff, Paul and Tyler, Peter and Currie, Jon},
	journal = {Australian and New Zealand Journal of Psychiatry},
	title = {Norms and the effects of demographic variables on a neuropsychological battery for use in healthy ageing {A}ustralian populations},
	year = {1999},
	volume = {33(4)},
	pages = {568-575},
	options = {extsym={*}},
	keywords = {IncludedDirectly},
}

@article{ID8129_Wiederholt1993,
	author = {Wiederholt, W. C. And Cahn, Deborah and Butters, Nelson M. and Salmon, David P. and Kritz-Silverstein, Donna and Barrett-Connor, Elizabeth},
	journal = {Journal of the American Geriatrics Society},
	title = {Effects of Age, Gender and Education on Selected Neuropsychological Tests in an Elderly Community Cohort},
	year = {1993},
	volume = {41(6)},
	pages = {639-647},
	options = {extsym={*}},
	keywords = {IncludedDirectly},
}

@article{ID8130_Gibbs1999,
	author = {Gibbs, Amber C. And Wilson, Josephine F. },
	journal = {Perceptual and Motor Skills},
	title = {Sex Differences in Route Learning by Children},
	year = {1999},
	volume = {88(2)},
	pages = {590-594},
	options = {extsym={*}},
	keywords = {IncludedDirectly},
}

@article{ID8131_Sung1981,
	author = {Sung, Yong H. and Dawis, René V. },
	journal = {Journal of Applied Psychology},
	title = {Level and Factor Structure Differences in Selected Abilities Across Race and Sex Groups},
	year = {1981},
	volume = {66(5)},
	pages = {613-624},
	options = {extsym={*}},
	keywords = {IncludedDirectly},
}

@article{ID8132_Miller1986,
	author = {Miller, Leon K. And Santoni, Viana},
	journal = {Acta Psychologica},
	title = {Sex Differences in Spatial Abilities: {S}trategic and Experiential Correlates},
	year = {1986},
	volume = {62(3)},
	pages = {225-235},
	doi = {10.1016/0001-6918(86)90089-2},
	options = {extsym={*}},
	keywords = {IncludedDirectly},
}

@article{ID8133_OSullivan1997,
	author = {O'Sullivan, Julia T. },
	journal = {Journal of Experimental Child Psychology},
	title = {Effort, Interest, and Recall: {B}eliefs and Behaviors of Preschoolers},
	year = {1997},
	volume = {65(1)},
	pages = {43-67},
	doi = {10.1006/jecp.1996.2355},
	options = {extsym={*}},
	keywords = {IncludedDirectly},
}

@article{ID8137_Crook1993,
	author = {Crook, Thomas H. And Youngjohn, James R. and Larrabee, Glenn J. },
	journal = {Developmental Neuropsychology},
	title = {The Influence of Age, Gender, and Cues on Computer-Simulated Topographic Memory},
	year = {1993},
	volume = {9(1)},
	pages = {41-53},
	options = {extsym={*}},
	keywords = {IncludedDirectly},
}

@article{ID8138_Ernest1983,
	author = {Ernest, Carole E. },
	journal = {Educational Psychology},
	title = {Imagery and Verbal Ability and Recognition Memory for Pictures and Words in Males and Females},
	year = {1983},
	volume = {3(3-4)},
	pages = {227-244},
	options = {extsym={*}},
	keywords = {IncludedDirectly},
}

@article{ID8139_Carlson1998,
	author = {Carlson, Linda E. And Sherwin, B. B},
	journal = {Psychoneuroendocrinology},
	title = {Steroid Hormones, Memory and Mood in a Healthy Elderly Population},
	year = {1998},
	volume = {23 (6)},
	pages = {583-603},
	options = {extsym={*}},
	keywords = {IncludedDirectly},
}

@article{ID8140_Galea1993,
	author = {Galea, Lisa A. M. And Kimura, D. },
	journal = {Personality and individual Differences},
	title = {Sex Differences in Route-learning},
	year = {1993},
	volume = {14 (1)},
	pages = {53-65},
	options = {extsym={*}},
	keywords = {IncludedDirectly},
}

@article{ID8141_Vitulli1994,
	author = {Vitulli, William F. And Henderson, Mary E. },
	journal = {Psychological reports},
	title = {Size of Audience, Gender, and Digitrate Effects on Short-Term Memory},
	year = {1994},
	volume = {74},
	pages = {315-322},
	options = {extsym={*}},
	keywords = {IncludedDirectly},
}

@article{ID8143_DeFries1982,
	author = {DeFries, J. C. And Corley, R. P. And Johnson, R. C. And Vandenberg, S. G. And Wilson, J. R. },
	journal = {Behavior Genetics},
	title = {Sex-by-Generation and Ethnic Group-by-Generation Interactions in the {H}awaii {F}amily {S}tudy of {C}ognition},
	year = {1982},
	volume = {12(2)},
	pages = {223-230},
	options = {extsym={**}},
	keywords = {IncludedFromMail},
}

@article{ID8144_Villardita1981,
	author = {Villardita, Claudio and Smirni, Pietro and Le Pira, Francesco and Zappalà, Guiseppe},
	journal = {Italian Journal of Psychology},
	title = {Verbal, Visual, and Spatial Learning in Adolesence: {S}ex Differences},
	year = {1981},
	volume = {8(2)},
	pages = {81-85},
	options = {extsym={*}},
	keywords = {IncludedDirectly},
}

@article{ID8146_Bradbard1986,
	author = {Bradbard, Marilyn R. And Martin, Carol Lynn and Endsley, Richard C. And Halverson, Charles F. },
	journal = {Developmental Psychology},
	title = {Influences of Sex Stereotypes on Children's Exploration and Memory. A competence versus Performance Distinction},
	year = {1986},
	volume = {22(4)},
	pages = {481-486},
	options = {extsym={*}},
	keywords = {IncludedDirectly},
}

@article{ID8148_Luszcz1992,
	author = {Luszcz, M. A. },
	journal = {International Journal of Behavioral Development},
	title = {Predictors of memory in young-old and old-old adults},
	year = {1992},
	volume = {15(1)},
	pages = {147-166},
	options = {extsym={*}},
	keywords = {IncludedDirectly},
}

@article{ID8149_Clare2000,
	author = {Clare, L. And Wilson, B. A. and Emslie, H. And Tate, R. And Watson, P. },
	journal = {British Journal of Clinical Psychology},
	title = {Adapting the {Rivermead Behavioural Memory Test Extended Version} ({RBMT-E}) for people with restricted mobility},
	year = {2000},
	volume = {39},
	pages = {363-369},
	options = {extsym={*}},
	keywords = {IncludedDirectly},
}

@article{ID8152_Said1990,
	author = {Said, J. A. and Shores, A. And Batchelor, J. And Thomas, D. Fahey, P. },
	journal = {Developmental Neuropsychological},
	title = {The {C}hildren's {A}uditory-{V}erbal {S}elective {R}eminding {T}est: {E}quivalence and Test-Retest Reliability of Two Forms With Boys and Girls},
	year = {1990},
	volume = {6(3)},
	pages = {225-230},
	options = {extsym={*}},
	keywords = {IncludedDirectly},
}

@article{ID8153_Jones1996,
	author = {Jones, M. S. and Yokoi, L. And Johnson, D. J. and Lum, S. And Cafaro, T. And Kee, D. W. },
	journal = {Journal of Experimental Child Psychology},
	title = {Sex differences in the effectiveness of elaborative strategy use: {K}nowledge access comparisons},
	year = {1996},
	volume = {62},
	pages = {401-409},
	options = {extsym={*}},
	keywords = {IncludedDirectly},
}

@article{ID8156_Lanca1998,
	author = {Lanca, M. },
	journal = {Contemporary Educational Psychology},
	title = {Three-dimensional representations of contour maps},
	year = {1998},
	volume = {23},
	pages = {22-41},
	options = {extsym={*}},
	keywords = {IncludedDirectly},
}

@article{ID8157_Cherney1999,
	author = {Cherney, I. D. and Ryalls, B. O. },
	journal = {Journal of Experimental Child Psychology},
	title = {Gender-linked differences in the incidental memory of children and adults},
	year = {1999},
	volume = {72},
	pages = {305-328},
	options = {extsym={*}},
	keywords = {IncludedDirectly},
}

@article{ID8158_Wiebe1980,
	author = {Wiebe, Michael J. And Watkins, Ernest O. },
	journal = {Journal of School Psychology},
	title = {Factor Analysis of the {McCarthy} Scales of Children's Abilities on Preschool Children},
	year = {1980},
	volume = {18(2)},
	pages = {154-162},
	doi = {10.1016/0022-4405(80)90031-X},
	options = {extsym={*}},
	keywords = {IncludedDirectly},
}

@article{ID8161_Christensen2000,
	author = {Christensen, H. And Korten, A. E. And Mackinnon, A. J. And Jorm, A. F. And Hendersen, A. S. And Rogers, B. },
	journal = {Gerontology},
	title = {Are Changes in Sensory Disability, Reaction Time, and Grip Strength Associated with Changes in Memory and Crystallized Intelligence?},
	year = {2000},
	volume = {46},
	pages = {276-292},
	options = {extsym={*}},
	keywords = {IncludedDirectly},
}

@article{ID8164_Stumpf1994,
	author = {Stumpf, Heinrich and Jackson, Douglas N. },
	journal = {Personality and Individual Differences},
	title = {Gender-Related Differences in Cognitive Abilities: {E}vidence From a Medical School Admissions Testing Program},
	year = {1994},
	volume = {17(3)},
	pages = {335-344},
	options = {extsym={*}},
	keywords = {IncludedDirectly},
}

@article{ID8174_Liben1980,
	author = {Liben, Lynn S. And Signorella, Margaret L. },
	journal = {Child Development},
	title = {Gender-related Shemata and Constructive Memory in Children},
	year = {1980},
	volume = {51},
	pages = {11-18},
	options = {extsym={*}},
	keywords = {IncludedDirectly},
}

@article{ID8175_ScanlonJones1984,
	author = {Scanlon Jones, Susan},
	journal = {Infant Behavior and Development},
	title = {Adult Recipients of Infant Communtications: {A} Sex Difference in the Salience of Early ``Social'' Smiling},
	year = {1984},
	volume = {7},
	pages = {211-221},
	options = {extsym={*}},
	keywords = {IncludedDirectly},
}

@article{ID8176_Phillips1998,
	author = {Phillips, Sarah and Fox, Pauline},
	journal = {Psychopharmacology},
	title = {An investigation into the effects of nicotine gum on short-term memory},
	year = {1998},
	volume = {140(4)},
	pages = {429-433},
	options = {extsym={*}},
	keywords = {IncludedDirectly},
}

@article{ID8209_McKelvie1987,
	author = {McKelvie, S. J. },
	journal = {Journal of General Psychology},
	title = {Sex Differences, Lateral Reversal, and Pose as Factors in Recognition Memory for Photographs of Faces},
	year = {1987},
	volume = {114(1)},
	pages = {13-37},
	doi = {10.1080/00221309.1987.9711052},
	options = {extsym={*}},
	keywords = {IncludedDirectly},
}

@article{ID8217_Chavez1982,
	author = {Chavez, Ernest L. and Schwartz, Mina M. and Brandron, Allan},
	journal = {Journal of Consulting and Clinical Psychology},
	title = {Effects of Sex of Subject and Method of Block Presentation on the Tactual Performance Test},
	year = {1982},
	volume = {50(4)},
	pages = {600-601},
	doi = {10.1037//0022-006X.50.4.600},
	options = {extsym={*}},
	keywords = {IncludedDirectly},
}

@article{ID9000_Haan2003,
	author = {Haan, M. N. and Mungas, D. M. and Gonzalez, H. M. and Ortiz, T. A. and Acharya, A. and Jagust, W. J. },
	journal = {Journal of the American Geriatrics Society},
	title = {Prevalence of Dementia in Older Latinos: {T}he Influence of Type 2 Diabetes Mellitus, Stroke and Genetic Factors},
	year = {2003},
	volume = {51},
	pages = {169–177},
	options = {extsym={**}},
	keywords = {IncludedFromMail},
}

@article{ID9001_Lachman2014,
	author = {Lachman, M. E. And Agrigoroaei, Stefan and Tun, Patricia A. And Weaver, Suzanne L. },
	journal = {Assessment},
	title = {Monitoring Cognitive Functioning: {P}sychometric Properties of the Brief Test of Adult Cognition by Telephone},
	year = {2014},
	volume = {21(4)},
	pages = {404-417},
	doi = {10.1177/1073191113508807},
	options = {extsym={**}},
	keywords = {IncludedFromMail},
}

@article{ID9002_Timothy2014,
	author = {Salthouse A. Timothy},
	journal = {Journal of Experimental Psychology: General},
	title = {Correlates of Cognitive Change},
	year = {2014},
	volume = {143(3)},
	pages = {1026-1048},
	doi = {10.1037/a0034847},
	options = {extsym={*}},
	keywords = {IncludedDirectly},
}

@article{ID9003_Kayser2007,
	author = {Kayser, J. and Tenke, C. E. and Gates, N. A. and Bruder, G. E. },
	journal = {Psychophysiology},
	title = {Reference-independent {ERP} old/new effects of auditory and visual word recognition memory: {J}oint extraction of stimulus- and response-locked neuronal generator patterns},
	year = {2007},
	volume = {44},
	pages = {949–967},
	doi = {10.1111/j.1469-8986.2007.00562.x},
	options = {extsym={*}},
	keywords = {IncludedDirectly},
}

@article{ID9005_Weintraub2009,
	author = {Sandra Weintraub and David Salmon and Nathaniel Mercaldo and Steven Ferris and Neill R. Graff-Radford and Helena Chui and Jeffrey Cummings and Charles DeCarli and Norman L. Foster and Douglas Galasko and Elaine Peskind and Woodrow Dietrich and Duane L. Beekly and Walter A. Kukull and John C. Morris},
	journal = {Alzheimer Disease \& Associated Disorders},
	title = {The {A}lzheimer's Disease Centers' {U}niform {D}ata {S}et ({UDS}): {T}he Neuropsychological Test Battery},
	year = {2009},
	volume = {23(2)},
	pages = {91-101},
	doi = {10.1097/WAD.0b013e318191c7dd},
	options = {extsym={*}},
	keywords = {IncludedDirectly},
}

@article{ID9009_Iverson2014,
	author = {Iverson, Grant L. And Brooks, Brian L. And Rennison, V. Lynns Ashton},
	journal = {Applied Neuropsychology: Adult},
	title = {Minimal Gender Differences on the {CNS} Vital Signs},
	year = {2014},
	volume = {21},
	pages = {36-42},
	doi = {10.1080/09084282.2012.721149},
	options = {extsym={*}},
	keywords = {IncludedDirectly},
}

@article{ID9010_Read2006,
	author = {Read, S. and Pedersen, N. L. and Gatz, M. and Berg, S. And Vuoksimaa, E. and Malmberg, B. and Johansson, B. and McClearn, G. E. },
	journal = {The Journals of Gerontology, Series B: Psychological Sciences and Social Sciences},
	title = {Sex Differences After All Those Years? {H}eritability of Cognitive Abilities in Old Age},
	year = {2006},
	volume = {61B(3)},
	pages = {137-143},
	options = {extsym={**}},
	keywords = {IncludedFromMail},
}

@article{ID9012_Economou2009,
	author = {Economou, Alexandra},
	journal = {Journal of the International Neuropsychological Society},
	title = {Memory score discrepancies by healthy middle-aged and older individuals: {T}he contributions of age and education},
	year = {2009},
	volume = {15(6)},
	pages = {963-972},
	doi = {10.1017/S1355617709990580},
	options = {extsym={*}},
	keywords = {IncludedDirectly},
}

@article{ID9013_Au2004,
	author = {Au, Rhoda and Seshardi, Sudha and Wolf, Philip A. and Elias, Merrill F. and Elias, Penelope K. and Sullivan, Lisa and Beiser, Alexa and D'Agostino, Ralph B. },
	journal = {Experimental Aging Research},
	title = {New Norms for a New Generation: {C}ognitive Performance in the {F}ramingham {O}ffspring {C}ohort},
	year = {2004},
	volume = {30(4)},
	pages = {333-358},
	doi = {10.1080/03610730490484380},
	options = {extsym={*}},
	keywords = {IncludedDirectly},
}

@article{ID9014_Barker-Collo2010,
	author = {Barker-Collo, S. , and Clarkson, A. , and Cribb, A. , and Grogan, M. },
	journal = {The Clinical Neuropsychologist},
	title = {The Impact of {A}merican Content on {C}alifornia {V}erbal {L}earning {T}est Performance: {A} {N}ew {Z}ealand Illustration},
	year = {2010},
	volume = {16(3)},
	pages = {290-299},
	doi = {10.1076/clin.16.3.290.13856},
	options = {extsym={*}},
	keywords = {IncludedDirectly},
}

@article{ID9017_Duff2010,
	author = {Duff, K. , and Schoenberg, M. R. , and Mold, J. W. , and Scott, J. G. , and Adams, R. L. },
	journal = {Journal of Clinical and Experimental Neuropsychology},
	title = {Gender differences on the {R}epeatable {B}attery for the {A}ssessment of {N}europsychological {S}tatus subtests in older adults: {B}aseline and retest data},
	year = {2010},
	volume = {33(4)},
	pages = {448-455},
	doi = {10.1080/13803395.2010.533156},
	options = {extsym={*}},
	keywords = {IncludedDirectly},
}

@article{ID9018_Ellis2009,
	author = {Ellis, A. K. And Bush, A. I. And Darby, D. And De Fazio, D. And Foster, J. and Hudson, P. And Lautenschlager, N. T. And Lenzo, N. And Martins, R. N. And Maruff, P. And Masters, C. And Milner, A. And Pike, K. And Rowe, C. And Savage, G. And Szoeke, C. And Taddei, K. And Villemagne, V. And Woodward, M. And Ames, D. },
	journal = {International psychogeriatrics},
	title = {The {A}ustralian {I}maging, {B}iomarkers and {L}ifestyle ({AIBL}) study of aging: {M}ethodology and baseline characteristics of 1112 individuals recruited for a longitudinal study of {A}lzheimer's disease},
	year = {2009},
	volume = {21(4)},
	pages = {672-687},
	doi = {doi:10.1017/S1041610209009405},
	options = {extsym={*}},
	keywords = {IncludedDirectly},
}

@article{ID10001_Steptoe2013,
	author = {Andrew Steptoe and Elizabeth Breeze and James Banks and James Nazroo},
	journal = {International Journal of Epidemiology},
	title = {Cohort Profile: {T}he {E}nglish {L}ongitudinal {S}tudy of {A}geing},
	year = {2013},
	volume = {42},
	pages = {1640–1648},
	doi = {10.1093/ije/dys168},
	options = {extsym={*}},
	keywords = {IncludedDirectly},
}

@article{ID10002_Sonnega2014,
	author = {Amanda Sonnega and Jessica D Faul and Mary Beth Ofstedal and Kenneth M Langa and John WR Phillips and David R Weir},
	journal = {International Journal of Epidemiology},
	title = {Cohort Profile: {T}he {H}ealth and {R}etirement {S}tudy ({HRS})},
	year = {2014},
	volume = {},
	pages = {576–585},
	doi = {10.1093/ije/dyu067},
	options = {extsym={*}},
	keywords = {IncludedDirectly},
}

@article{ID10003_Kowal2012,
	author = {Paul Kowal and Somnath Chatterji and Nirmala Naidoo and Richard Biritwum and Wu Fan and Ruy Lopez Ridaura and Tamara Maximova and Perianayagam Arokiasamy and Nancy Phaswana-Mafuya and Sharon Williams and J Josh Snodgrass and Nadia Minicuci and Catherine D’Este and Karl Peltzer and J Ties Boerma and {the SAGE Collaborators}},
	journal = {International Journal of Epidemiology},
	title = {Data Resource Profile: {T}he {W}orld {H}ealth {O}rganization {S}tudy on {G}lobal {AGE}ing and {A}dult {H}ealth ({SAGE})},
	year = {2012},
	volume = {41},
	pages = {1639–1649},
	doi = {10.1093/ije/dys210},
	options = {extsym={*}},
	keywords = {IncludedDirectly},
}

@article{ID10004_Borsch-Supan2016,
	author = {Axel Börsch-Supan},
	journal = {International Journal of Epidemiology},
	title = {{S}urvey of {H}ealth, {A}geing and {R}etirement in {E}urope ({SHARE}) Wave 1. {R}elease version: 5.0.0. {SHARE-ERIC}. {D}ata set},
	year = {2016},
	volume = {},
	pages = {},
	doi = {10.6103/SHARE.w1.500},
	options = {extsym={*}},
	keywords = {IncludedDirectly},
}

@article{ID10005_Borsch-Supan2016,
	author = {Axel Börsch-Supan},
	journal = {International Journal of Epidemiology},
	title = {{S}urvey of {H}ealth, {A}geing and {R}etirement in {E}urope ({SHARE}) Wave 2. {R}elease version: 5.0.0. {SHARE-ERIC}. {D}ata set},
	year = {2016},
	volume = {},
	pages = {},
	doi = {10.6103/SHARE.w2.500},
	options = {extsym={*}},
	keywords = {IncludedDirectly},
}

@article{ID10006_Borsch-Supan2016,
	author = {Axel Börsch-Supan},
	journal = {International Journal of Epidemiology},
	title = {{S}urvey of {H}ealth, {A}geing and {R}etirement in {E}urope ({SHARE}) Wave 4. {R}elease version: 5.0.0. {SHARE-ERIC}. {D}ata set},
	year = {2016},
	volume = {},
	pages = {},
	doi = {10.6103/SHARE.w4.500},
	options = {extsym={*}},
	keywords = {IncludedDirectly},
}

@article{ID10007_Borsch-Supan2016,
	author = {Axel Börsch-Supan},
	journal = {International Journal of Epidemiology},
	title = {{S}urvey of {H}ealth, {A}geing and {R}etirement in {E}urope ({SHARE}) Wave 5. {R}elease version: 5.0.0. {SHARE-ERIC}. {D}ata set},
	year = {2016},
	volume = {},
	pages = {},
	doi = {10.6103/SHARE.w5.500},
	options = {extsym={*}},
	keywords = {IncludedDirectly},
}
